# Supplementary material for: Chloridobis[N′-(2-meth­oxy­benzyl­idene)-4-nitro­benzohydrazidato-κ2 O,N′](4-methyl­pyridine-κN)cobalt(III)
Source: Acta Crystallogr Sect E Struct Rep Online. 2011 Feb 2;67(Pt 3):m293. doi: 10.1107/S1600536811003321 (PMC3052150; doi:10.1107/S1600536811003321)
Supplement: Supplementary file 2 [file e-67-0m293-Isup2.hkl]

# 
# h,k,l, Fc-squared, Fo-squared, sigma(Fo-squared) and status flag 
# 
data_I
_shelx_title ' z in P-1' 
_shelx_refln_list_code          4 
_shelx_F_calc_maximum      281.81 
_exptl_crystal_F_000       808.00 
_reflns_d_resolution_high  0.8409 
 
loop_ 
 _symmetry_equiv_pos_as_xyz 
 'x, y, z' 
 '-x, -y, -z' 
 
_cell_length_a    10.5297 
_cell_length_b    14.0278 
_cell_length_c    14.7942 
_cell_angle_alpha  62.203 
_cell_angle_beta   85.669 
_cell_angle_gamma  72.275 
 
_shelx_F_squared_multiplier     1.000 
 
loop_ 
 _refln_index_h 
 _refln_index_k 
 _refln_index_l 
 _refln_F_squared_calc 
 _refln_F_squared_meas 
 _refln_F_squared_sigma 
 _refln_observed_status 
   1   0   0     7272.36     6556.68    110.93 o 
   2   0   0     7304.73     7498.87    207.46 o 
   4   0   0      438.95      463.22     16.43 o 
   5   0   0       56.16       68.49     19.09 o 
   6   0   0      237.55      323.21     38.53 o 
   7   0   0      258.34      238.69     42.76 o 
   8   0   0       59.64       21.31     34.29 o 
   9   0   0       35.45       79.44     31.28 o 
  10   0   0        0.12      -28.87     34.72 o 
  11   0   0       10.77       42.81     85.95 o 
 -11   1   0       43.87       59.59     40.26 o 
 -10   1   0       16.35        1.01     47.00 o 
  -9   1   0       17.63       16.02     28.72 o 
  -8   1   0       14.53       15.80     27.18 o 
  -7   1   0       16.93       20.49     25.00 o 
  -6   1   0        0.74       -7.24     27.94 o 
  -5   1   0      255.11      267.72     27.46 o 
  -4   1   0      144.77      173.80     21.97 o 
  -3   1   0     1811.08     1716.48     42.11 o 
   3   1   0      577.17      661.52     19.30 o 
   5   1   0      907.91     1010.45     27.42 o 
   6   1   0      591.84      651.87     25.44 o 
   7   1   0       10.81       29.48     22.05 o 
   8   1   0        0.64      -12.70     35.14 o 
   9   1   0       41.61       11.49     26.79 o 
  10   1   0        0.32        5.08     28.81 o 
  11   1   0       10.20      -19.40     50.81 o 
  12   1   0       45.49       37.62     37.91 o 
 -11   2   0       56.84       83.78     53.77 o 
 -10   2   0       52.99       66.85     36.80 o 
  -9   2   0      104.08       75.17     33.96 o 
  -8   2   0      199.60      201.37     36.76 o 
  -7   2   0       16.94       44.16     27.46 o 
  -6   2   0        8.96       11.83     22.38 o 
  -5   2   0       16.53        9.61     30.48 o 
  -4   2   0     1664.93     1617.83     49.17 o 
  -3   2   0    21248.18    22125.90    237.53 o 
  -2   2   0    79414.10    84678.78   1009.37 o 
  -1   2   0    35161.12    35550.41    272.38 o 
   2   2   0     5360.04     6838.39     66.26 o 
   4   2   0      652.28      525.03     20.45 o 
   5   2   0      644.14      613.25     24.39 o 
   6   2   0     3199.97     3465.98     57.39 o 
   7   2   0      125.56      131.65     18.91 o 
   8   2   0       47.41       56.59     26.32 o 
   9   2   0       10.79        3.55     26.28 o 
  10   2   0       78.79       92.55     34.15 o 
  11   2   0        1.73        9.65     33.82 o 
  12   2   0        0.72      -22.61     35.56 o 
 -10   3   0       20.94       21.22     34.53 o 
  -9   3   0       13.69       72.97     35.52 o 
  -8   3   0       92.89      171.17     36.82 o 
  -7   3   0       24.06        2.82     28.44 o 
  -6   3   0       23.40       56.43     27.04 o 
  -5   3   0      146.72      188.11     38.11 o 
  -4   3   0       13.46       65.93     21.20 o 
  -3   3   0     1747.42     1786.52     49.00 o 
  -2   3   0     3038.63     3339.51     60.93 o 
   0   3   0     1299.37     1390.39     32.92 o 
   1   3   0     6435.93     6226.72     77.25 o 
   2   3   0     1533.56     1258.93     24.48 o 
   3   3   0     1533.41     1739.47     31.77 o 
   4   3   0      100.46       85.42     12.65 o 
   6   3   0      729.11      802.84     29.44 o 
   7   3   0      474.34      511.24     27.60 o 
   8   3   0      289.25      344.51     36.97 o 
   9   3   0       11.27       15.73     28.35 o 
  10   3   0       45.40       13.30     30.13 o 
  11   3   0       17.55       20.28     33.96 o 
  12   3   0      104.82       33.87     67.74 o 
 -10   4   0        0.88      -11.31     69.86 o 
  -9   4   0       19.91      -16.01     35.17 o 
  -8   4   0       46.07        0.50     31.90 o 
  -7   4   0       56.75       55.89     48.27 o 
  -6   4   0       89.87       95.99     32.18 o 
  -5   4   0     2176.58     2167.78     77.06 o 
  -4   4   0     9004.19     8615.06    133.98 o 
  -3   4   0     2658.88     2802.58     44.36 o 
  -2   4   0      892.76      934.37     25.54 o 
  -1   4   0       36.85       26.19     10.75 o 
   0   4   0       84.00       74.62     14.83 o 
   1   4   0     2752.29     2584.04     49.00 o 
   2   4   0     3718.07     3683.47    124.05 o 
   3   4   0     6618.17     7361.92     79.35 o 
   4   4   0     1076.62     1146.21     44.43 o 
   5   4   0      764.49      703.67     26.70 o 
   6   4   0      569.71      557.36     25.96 o 
   7   4   0      468.92      505.72     29.27 o 
   8   4   0      624.85      655.41     36.72 o 
   9   4   0      333.09      426.27     42.59 o 
  10   4   0       62.83       36.31     31.96 o 
  11   4   0       27.39       54.81     33.60 o 
  12   4   0       17.47      -27.10     65.20 o 
  -9   5   0        2.54      -12.51     38.00 o 
  -8   5   0       55.31       26.14     34.99 o 
  -7   5   0       18.42       14.02     31.74 o 
  -6   5   0      194.78      260.45     39.46 o 
  -5   5   0      217.68      204.43     33.03 o 
  -4   5   0      693.15      627.50     41.86 o 
  -3   5   0      206.93      205.49     18.14 o 
  -2   5   0      303.48      404.67     21.42 o 
  -1   5   0      706.26      849.78     31.93 o 
   1   5   0      841.26      889.13     32.92 o 
   3   5   0      872.97      866.12     27.38 o 
   4   5   0      793.68      762.80     25.81 o 
   5   5   0     1407.34     1262.86     34.57 o 
   6   5   0      116.78      117.35     18.26 o 
   7   5   0       42.48       39.90     17.67 o 
   8   5   0      847.11      904.01     38.57 o 
   9   5   0      262.62      304.93     30.63 o 
  10   5   0      114.34      113.73     34.60 o 
  11   5   0       99.46      159.90     40.42 o 
  12   5   0        8.48       -2.54     68.59 o 
  -9   6   0        0.04       13.55     47.42 o 
  -8   6   0       33.91      -12.70     40.65 o 
  -7   6   0      700.91      675.03    136.76 o 
  -6   6   0     1027.39     1073.64     80.44 o 
  -5   6   0      418.83      364.16     43.26 o 
  -4   6   0       26.91       85.00     30.06 o 
  -3   6   0        9.44       -4.27     21.20 o 
  -2   6   0       26.13      -14.40     29.64 o 
  -1   6   0      173.10      125.02     21.48 o 
   0   6   0     1350.37     1494.81     32.14 o 
   1   6   0      400.77      410.91     31.33 o 
   2   6   0        9.96       -5.93     14.97 o 
   4   6   0     2493.23     2543.80     46.15 o 
   5   6   0     1932.54     2122.11     45.71 o 
   6   6   0      617.76      605.44     38.31 o 
   7   6   0       33.46       21.64     17.88 o 
   8   6   0       68.92       39.41     23.26 o 
   9   6   0       24.00       31.31     21.51 o 
  10   6   0       45.92       -1.86     31.00 o 
  11   6   0      117.75       68.59     66.90 o 
  12   6   0        6.07      -10.16     68.59 o 
  -8   7   0        0.38       51.65     48.27 o 
  -7   7   0       86.66       76.21     47.42 o 
  -6   7   0      488.31      540.25     70.28 o 
  -5   7   0       27.71      110.08     47.42 o 
  -4   7   0       99.45       92.30     43.19 o 
  -3   7   0        6.02      -32.18     33.87 o 
  -2   7   0       19.32       -5.08     23.95 o 
  -1   7   0       78.49       74.20     18.12 o 
   0   7   0       91.71      136.74     26.67 o 
   1   7   0      111.27      113.73     22.73 o 
   2   7   0        5.69       23.92     17.93 o 
   3   7   0       54.94       55.53     19.73 o 
   4   7   0        2.18       14.86     17.93 o 
   5   7   0     1086.33     1089.98     50.13 o 
   6   7   0     2181.88     2236.77     52.02 o 
   7   7   0      170.67      162.79     24.65 o 
   8   7   0      710.88      721.94     51.58 o 
   9   7   0      321.69      303.24     38.70 o 
  10   7   0      378.54      395.86     36.06 o 
  11   7   0      271.27      325.17     82.14 o 
  12   7   0        5.94      -51.65     64.36 o 
  -7   8   0        2.63       32.18     47.42 o 
  -6   8   0       21.23       16.09     46.57 o 
  -5   8   0      159.44      158.35     51.65 o 
  -4   8   0      127.22      190.53     53.35 o 
  -3   8   0       41.64       48.27     42.34 o 
  -2   8   0        0.73       23.71     38.95 o 
  -1   8   0      242.01      207.55     30.49 o 
   0   8   0       18.02       36.54     22.91 o 
   1   8   0      236.49      265.91     30.47 o 
   2   8   0      699.76      714.49     67.32 o 
   3   8   0      268.80      209.78     32.18 o 
   4   8   0       15.65       31.75     22.15 o 
   5   8   0       12.58       17.75     32.60 o 
   6   8   0      353.34      379.47     88.91 o 
   7   8   0        4.26       -9.22     23.60 o 
   8   8   0        0.93       22.55     24.20 o 
   9   8   0       23.94       57.77     29.27 o 
  10   8   0       82.61       81.29     48.27 o 
  -7   9   0        3.03      -14.40     45.73 o 
  -6   9   0        0.15       16.94     48.27 o 
  -5   9   0       12.22       40.65     45.73 o 
  -4   9   0      273.99      265.04     57.58 o 
  -3   9   0        0.37      -11.01     40.65 o 
  -1   9   0       19.85       33.61     25.69 o 
   0   9   0       65.39       69.31     27.23 o 
   1   9   0        3.48       27.59     24.62 o 
   2   9   0       89.54       80.15     33.87 o 
   3   9   0      167.68      196.96     30.80 o 
   4   9   0     1098.54      992.06     48.46 o 
   5   9   0       73.58       56.27     37.26 o 
   6   9   0      685.43      735.17     46.66 o 
   7   9   0      623.14      658.78     46.06 o 
   8   9   0      563.00      624.88     54.62 o 
   9   9   0       92.00      121.88     32.96 o 
  10   9   0       57.38       16.09     45.73 o 
  -6  10   0        8.39        4.23     49.11 o 
  -5  10   0        9.02       -2.54     48.27 o 
  -4  10   0      203.73      159.20     56.73 o 
  -3  10   0       65.29       79.60     49.11 o 
  -2  10   0        0.19       21.17     42.34 o 
  -1  10   0       16.42       76.21     49.11 o 
   0  10   0      225.58      219.09     79.17 o 
   1  10   0      267.99      267.62     76.21 o 
   2  10   0        4.30       49.06     30.02 o 
   3  10   0        0.66       -0.64     24.20 o 
   4  10   0        1.66        8.04     26.94 o 
   5  10   0       41.72       20.15     26.86 o 
   6  10   0      265.27      282.45     69.01 o 
   7  10   0        3.43      -19.90     24.55 o 
   8  10   0      365.73      386.50     68.59 o 
   9  10   0      351.81      341.26     66.05 o 
  10  10   0        0.67       -5.08     44.03 o 
  -5  11   0       10.00       16.09     50.81 o 
  -4  11   0        7.94      -48.27     48.27 o 
  -3  11   0      127.39      116.01     54.19 o 
  -2  11   0        2.98       47.42     49.11 o 
   0  11   0        8.65      -22.02     44.88 o 
   1  11   0      379.74      346.53     48.27 o 
   2  11   0      391.70      464.54     46.40 o 
   3  11   0       25.33      -11.86     46.57 o 
   4  11   0       85.27       68.48     31.23 o 
   5  11   0        4.53       30.35     28.32 o 
   6  11   0      227.71      213.46     35.62 o 
   7  11   0        0.87      -22.92     25.84 o 
   8  11   0      137.22      183.24     37.74 o 
   9  11   0      573.36      495.37     76.21 o 
  10  11   0      260.31      296.38     68.59 o 
  -3  12   0      102.38       32.18     53.35 o 
  -2  12   0       99.51       59.28     54.19 o 
  -1  12   0       36.80       32.18     51.65 o 
   0  12   0       53.69       49.11     52.50 o 
   1  12   0       26.38       31.33     48.27 o 
   2  12   0      242.80      251.98     40.39 o 
   3  12   0       92.63       97.04     58.00 o 
   4  12   0       44.14       18.26     31.72 o 
   5  12   0        8.14        8.80     29.60 o 
   6  12   0       75.29       65.16     34.11 o 
   7  12   0      145.29      113.80     34.33 o 
   8  12   0       13.71       -6.90     48.27 o 
   9  12   0       69.73       65.20     52.50 o 
  -2  13   0       62.85      -16.09     51.65 o 
  -1  13   0       91.59      187.14     63.51 o 
   0  13   0      110.96       36.41     56.73 o 
   1  13   0       29.10       34.72     53.35 o 
   2  13   0       19.18      -34.72     48.27 o 
   3  13   0       13.97       41.66     36.99 o 
   4  13   0       30.24       54.07     34.43 o 
   5  13   0       13.88       18.65     32.63 o 
   6  13   0       99.67       87.14     38.02 o 
   7  13   0      182.99      122.77     36.22 o 
   8  13   0      176.09      233.71     63.51 o 
   0  14   0       45.47      -13.55     55.04 o 
   1  14   0        0.45      -18.63     53.35 o 
   2  14   0        0.11      -50.81     50.81 o 
   3  14   0       12.36      -49.11     51.65 o 
   4  14   0       58.92       87.38     39.79 o 
   5  14   0       75.25       67.44     38.80 o 
   6  14   0        0.35       23.71     36.52 o 
   7  14   0       22.54       55.89     57.58 o 
  -6 -14   1      166.74      150.56     45.73 o 
  -5 -14   1       89.06       52.40     38.45 o 
  -4 -14   1      112.66       38.83     45.30 o 
  -3 -14   1      178.61      137.76     44.86 o 
  -2 -14   1       34.73       47.42     63.51 o 
  -8 -13   1       86.10       72.32     38.31 o 
  -7 -13   1        4.00      -19.48     48.69 o 
  -6 -13   1      103.85      102.16     38.81 o 
  -5 -13   1      170.45      213.65     42.50 o 
  -4 -13   1       54.86       34.20     34.99 o 
  -3 -13   1        1.04      -24.69     32.60 o 
  -2 -13   1       20.95       -2.12     35.31 o 
  -1 -13   1        7.35      -38.53     38.53 o 
   0 -13   1        8.02       44.03     55.89 o 
   1 -13   1       13.49      -27.94     53.35 o 
  -9 -12   1      117.08       73.67     53.35 o 
  -7 -12   1      101.73       95.22     53.77 o 
  -6 -12   1       16.76        3.95     31.33 o 
  -5 -12   1      268.17      199.36     39.40 o 
  -4 -12   1      278.12      371.80     70.28 o 
  -3 -12   1      234.17      232.86     42.56 o 
  -2 -12   1      167.46      207.21     45.73 o 
  -1 -12   1        1.23        3.14     32.30 o 
   0 -12   1        5.19      -13.55     49.11 o 
   1 -12   1       67.99       78.75     57.58 o 
   2 -12   1       56.42      111.78     60.12 o 
   3 -12   1       12.02       13.55     51.65 o 
 -10 -11   1       60.00       71.98     49.96 o 
  -9 -11   1       14.00       11.45     32.87 o 
  -8 -11   1      198.19      169.11     39.46 o 
  -7 -11   1      225.57      215.19     37.71 o 
  -6 -11   1        9.80       16.65     28.44 o 
  -5 -11   1      298.71      287.35     40.00 o 
  -4 -11   1        4.52      -21.31     26.86 o 
  -3 -11   1      118.17      152.77     35.44 o 
  -2 -11   1      189.98      187.98     37.67 o 
  -1 -11   1       55.28       44.53     31.93 o 
   0 -11   1       73.95       57.36     32.53 o 
   1 -11   1       30.52        9.31     50.81 o 
   2 -11   1      323.68      428.47     70.28 o 
   3 -11   1        5.69       27.10     51.65 o 
   4 -11   1       19.89       36.41     52.50 o 
 -11 -10   1       14.82       10.16     49.96 o 
 -10 -10   1      160.64      179.52     56.73 o 
  -9 -10   1       62.87       68.49     32.63 o 
  -8 -10   1       33.94        4.48     63.51 o 
  -7 -10   1      311.87      418.51     68.17 o 
  -6 -10   1      267.64      220.64     41.49 o 
  -5 -10   1        8.36        0.38     33.02 o 
  -4 -10   1      236.98      210.37     64.78 o 
  -3 -10   1       11.37       -3.86     25.92 o 
  -2 -10   1      401.33      429.88     42.40 o 
  -1 -10   1      112.24       42.20     52.92 o 
   0 -10   1        6.12      -20.15     25.36 o 
   1 -10   1       18.20      -40.65     40.65 o 
   2 -10   1      139.83       44.88     44.88 o 
   3 -10   1      162.41      119.40     50.81 o 
   4 -10   1       12.62       19.48     49.96 o 
   5 -10   1        1.63       54.19     55.04 o 
 -11  -9   1       12.69        6.77     43.19 o 
 -10  -9   1       61.48       77.46     61.82 o 
  -9  -9   1      208.50      189.56     37.67 o 
  -8  -9   1       18.87       39.09     28.21 o 
  -7  -9   1      388.74      379.57     56.73 o 
  -6  -9   1        1.00       -5.77     23.19 o 
  -5  -9   1       83.16       83.28     28.40 o 
  -4  -9   1        4.56       37.06     29.64 o 
  -3  -9   1      164.31      127.18     30.20 o 
  -2  -9   1      658.83      703.17     56.31 o 
  -1  -9   1      567.82      595.83     43.93 o 
   0  -9   1       46.64       88.90     34.72 o 
   1  -9   1      140.16       93.73     31.09 o 
   2  -9   1      327.92      464.89     66.05 o 
   3  -9   1      339.68      236.25     54.19 o 
   4  -9   1      128.81      132.10     54.19 o 
   5  -9   1        2.04      -21.17     44.03 o 
   6  -9   1        0.20       -6.77     46.57 o 
 -10  -8   1       34.72       22.52     31.40 o 
  -9  -8   1       98.20       99.00     30.83 o 
  -8  -8   1      113.00      153.83     33.52 o 
  -7  -8   1       34.90        4.37     24.46 o 
  -6  -8   1      268.13      265.02     34.29 o 
  -5  -8   1        2.63       32.07     23.86 o 
  -4  -8   1       45.95       51.15     40.65 o 
  -3  -8   1       26.15       29.23     22.40 o 
  -2  -8   1        5.26        4.78     20.75 o 
  -1  -8   1      484.65      427.20     91.88 o 
   0  -8   1      785.65      844.35     44.61 o 
   1  -8   1       13.67      -18.39     27.10 o 
   2  -8   1       14.36       60.12     44.88 o 
   3  -8   1      343.35      287.91     57.58 o 
   4  -8   1      143.73      100.77     50.81 o 
   5  -8   1       71.24      132.95     54.19 o 
   6  -8   1        6.37       65.20     49.96 o 
   7  -8   1        0.45       18.63     48.27 o 
 -11  -7   1      149.74      149.03     51.65 o 
 -10  -7   1       10.96      -11.14     26.33 o 
  -9  -7   1      112.35       86.37     43.19 o 
  -8  -7   1       10.89        7.62     34.72 o 
  -7  -7   1      227.20      282.03     34.99 o 
  -6  -7   1      265.46      297.02     33.79 o 
  -5  -7   1      334.37      311.96     45.30 o 
  -4  -7   1      476.84      425.58     33.13 o 
  -3  -7   1        4.23       -7.62     17.33 o 
  -2  -7   1      190.20      219.71     41.49 o 
  -1  -7   1     2554.78     2604.24     66.15 o 
   0  -7   1     2332.13     2257.55     61.80 o 
   1  -7   1     1421.24     1485.39     51.48 o 
   2  -7   1       71.40       43.89     23.49 o 
   3  -7   1       45.96        3.39     39.80 o 
   4  -7   1      177.06      216.78     53.35 o 
   5  -7   1        4.95       -5.08     41.49 o 
   6  -7   1        0.04       48.27     47.42 o 
   7  -7   1       76.08       71.98     50.81 o 
   8  -7   1      284.03      159.20     58.43 o 
 -11  -6   1      321.36      320.09     59.28 o 
 -10  -6   1       32.03      -30.91     30.91 o 
  -9  -6   1       56.71       79.92     25.49 o 
  -8  -6   1      494.12      566.10     35.92 o 
  -7  -6   1       29.65       12.29     25.05 o 
  -6  -6   1       52.41       38.92     18.46 o 
  -5  -6   1        9.84       -8.19     18.20 o 
  -3  -6   1       25.72        6.33     12.07 o 
  -2  -6   1      187.76      207.44     25.06 o 
  -1  -6   1        0.51       25.13     18.08 o 
   0  -6   1     1310.82     1226.57     43.00 o 
   1  -6   1     1013.11     1050.77     30.75 o 
   2  -6   1      652.86      719.24     41.64 o 
   3  -6   1        3.60      -21.70     21.70 o 
   4  -6   1       43.39       73.70     29.60 o 
   5  -6   1       56.85       26.44     31.43 o 
   6  -6   1      327.99      318.55     52.92 o 
   7  -6   1       13.56      -31.32     31.63 o 
   8  -6   1       17.21      -26.96     78.33 o 
   9  -6   1       14.98       29.46     40.83 o 
 -11  -5   1       87.50       86.14    102.04 o 
 -10  -5   1      164.75      202.62     39.04 o 
  -9  -5   1      230.54      224.92     28.44 o 
  -8  -5   1      810.03      864.18     38.41 o 
  -7  -5   1      237.71      263.85     25.18 o 
  -6  -5   1      240.55      276.69     23.31 o 
  -5  -5   1       40.19       34.01     18.53 o 
  -4  -5   1     1613.14     1760.59     49.31 o 
  -3  -5   1     2272.87     2052.43     37.96 o 
  -2  -5   1     2453.14     2930.73    105.00 o 
  -1  -5   1      399.67      394.14     24.80 o 
   0  -5   1      164.42      141.01     13.29 o 
   1  -5   1     2751.33     2461.15     43.37 o 
   2  -5   1       71.01       78.16     15.34 o 
   3  -5   1        9.34        4.55     16.49 o 
   4  -5   1      229.77      276.13     34.43 o 
   5  -5   1     1937.57     1930.06     69.00 o 
   6  -5   1     2195.47     2125.44    112.62 o 
   7  -5   1      541.12      580.12     60.55 o 
   8  -5   1       62.13       53.04     36.82 o 
   9  -5   1        1.14       -2.02     36.65 o 
 -12  -4   1        3.22       42.34     44.88 o 
 -11  -4   1        0.01      -31.20     31.33 o 
 -10  -4   1        3.56      -46.92     56.73 o 
  -9  -4   1      291.08      343.81     40.46 o 
  -8  -4   1      534.88      543.48     41.95 o 
  -7  -4   1       10.69        7.94     16.74 o 
  -6  -4   1      186.21      218.15     21.43 o 
  -5  -4   1       75.10       83.06     16.00 o 
  -4  -4   1     2100.05     1950.17     39.85 o 
  -3  -4   1      370.80      348.52     24.20 o 
  -1  -4   1     3435.78     4042.94     66.39 o 
   0  -4   1      376.54      405.00     16.23 o 
   1  -4   1       62.95       63.10     12.11 o 
   2  -4   1      986.18      963.20     26.91 o 
   3  -4   1        9.06       11.03     11.96 o 
   4  -4   1      573.35      515.59     37.71 o 
   5  -4   1      131.16      185.95     32.30 o 
   6  -4   1     1034.74     1023.46     55.45 o 
   7  -4   1      181.13      210.35     73.67 o 
   8  -4   1       67.69       81.94     36.03 o 
   9  -4   1        3.11       17.72     39.38 o 
  10  -4   1        3.81      -12.39     34.49 o 
 -12  -3   1       29.62       67.74     49.11 o 
 -11  -3   1       41.32       14.87     59.28 o 
 -10  -3   1       59.60       90.81     52.92 o 
  -9  -3   1      236.66      183.22     36.65 o 
  -8  -3   1      725.84      757.12     35.60 o 
  -7  -3   1      245.75      255.89     23.92 o 
  -6  -3   1     1951.47     1884.73     44.37 o 
  -5  -3   1      763.58      968.79     30.35 o 
  -4  -3   1     1450.97     1355.61     32.93 o 
  -3  -3   1     2544.57     2572.14     40.99 o 
  -2  -3   1     1505.36     1730.38     47.40 o 
  -1  -3   1     6506.73     7416.16     92.06 o 
   0  -3   1     1847.23     1755.27     38.27 o 
   1  -3   1     3694.02     4013.88     49.56 o 
   2  -3   1      836.71      856.62     23.21 o 
   3  -3   1    11680.56    11531.03    130.26 o 
   4  -3   1     8641.66     8838.74    292.57 o 
   5  -3   1      448.68      472.59     38.25 o 
   6  -3   1        0.21        3.49     25.32 o 
   7  -3   1      161.88      137.82     34.55 o 
   8  -3   1       42.20       45.93     33.98 o 
   9  -3   1        9.12       15.03     33.04 o 
  10  -3   1        0.20      -23.95     31.49 o 
 -12  -2   1        0.54        8.47     44.03 o 
 -11  -2   1      155.07      148.13     40.09 o 
 -10  -2   1       22.67       -1.34     29.10 o 
  -9  -2   1       42.37       18.25     28.46 o 
  -8  -2   1       73.17       72.86     35.14 o 
  -7  -2   1     1488.90     1465.49     41.37 o 
  -6  -2   1      323.89      346.07     23.29 o 
  -5  -2   1       16.03       11.06     11.98 o 
  -4  -2   1       10.26       37.78     11.91 o 
  -3  -2   1        2.95       40.53     10.61 o 
  -2  -2   1    21262.74    23132.03    221.40 o 
  -1  -2   1     7712.91     6990.73     81.87 o 
   0  -2   1     2514.91     1911.74     34.73 o 
   1  -2   1     1143.02     1086.18     22.87 o 
   2  -2   1      164.55      139.74     11.30 o 
   3  -2   1     1360.63     1251.39     40.15 o 
   4  -2   1     6633.57     6852.15    108.24 o 
   5  -2   1      794.30      837.12     41.07 o 
   6  -2   1        1.37       -6.85     29.64 o 
   7  -2   1      154.86      183.69     33.98 o 
   8  -2   1       69.08       63.43     31.33 o 
   9  -2   1       79.89      135.80     38.00 o 
  10  -2   1       52.49      -13.44     41.49 o 
  11  -2   1        8.10       46.45     73.25 o 
 -12  -1   1        4.96       -0.85     44.88 o 
 -11  -1   1       43.36       22.75     34.87 o 
 -10  -1   1       76.90       54.83     55.04 o 
  -9  -1   1       16.91       32.78     28.32 o 
  -8  -1   1      565.88      640.86     69.01 o 
  -7  -1   1     2868.83     2794.97     75.89 o 
  -6  -1   1     1762.09     1636.66     39.19 o 
  -5  -1   1      751.96      737.26     27.28 o 
  -4  -1   1       19.15        9.22      9.99 o 
  -2  -1   1     5579.47     5366.63     56.39 o 
   0  -1   1     8636.08     8108.54    232.44 o 
   2  -1   1    13364.37    12912.65    310.77 o 
   3  -1   1       50.41       82.01     25.83 o 
   4  -1   1      201.53      181.82     22.06 o 
   5  -1   1      664.94      747.88     38.04 o 
   6  -1   1        3.66      -13.13     19.58 o 
   7  -1   1       63.85       44.13     27.26 o 
   8  -1   1      286.87      277.22     81.72 o 
   9  -1   1       39.83       51.75     32.08 o 
  10  -1   1      132.33       77.90     36.78 o 
  11  -1   1       42.04       62.98     39.01 o 
 -11   0   1       79.93       70.57     39.85 o 
 -10   0   1       36.05       56.98     34.30 o 
  -9   0   1      193.45      165.17     36.28 o 
  -8   0   1        2.35       11.72     26.65 o 
  -7   0   1      189.12      193.48     31.33 o 
  -6   0   1     1676.25     1685.04     38.51 o 
  -5   0   1      711.94      623.51     22.82 o 
  -4   0   1     1522.97     1733.92     32.72 o 
  -3   0   1      330.51      291.26     15.18 o 
  -2   0   1        3.22       23.08      8.63 o 
  -1   0   1    17974.58    16152.84    158.77 o 
   1   0   1     1311.45     1446.31     39.80 o 
   2   0   1     5796.28     7453.90     87.69 o 
   4   0   1      126.26      152.91     25.83 o 
   5   0   1     2734.87     2628.94     62.05 o 
   6   0   1        8.94      -16.91     18.01 o 
   7   0   1       13.21       -8.38     21.55 o 
   8   0   1        0.94       -9.74     25.53 o 
   9   0   1      113.99      114.19     33.04 o 
  10   0   1       23.95        5.88     35.57 o 
  11   0   1      186.40      197.47     60.97 o 
 -11   1   1       60.09       72.31     44.46 o 
 -10   1   1      174.26      129.26     38.08 o 
  -9   1   1      577.84      578.85     51.27 o 
  -8   1   1      112.78       96.53     38.11 o 
  -7   1   1        5.53      -10.98     22.53 o 
  -6   1   1      348.23      405.25     34.28 o 
  -5   1   1     3933.94     3624.64    101.70 o 
  -4   1   1       69.16       83.47     10.89 o 
  -3   1   1       37.13       39.47     36.41 o 
  -2   1   1      157.58       68.26     14.44 o 
  -1   1   1    18035.45    18735.58    183.19 o 
   2   1   1      132.32      207.88     10.47 o 
   3   1   1     4827.05     4597.70     51.19 o 
   4   1   1     1012.22      852.53     22.71 o 
   5   1   1      738.52      746.34     23.82 o 
   6   1   1      611.09      572.41     30.54 o 
   7   1   1       38.61       49.74     22.95 o 
   8   1   1        7.16        1.33     39.80 o 
   9   1   1        2.09       -1.34     25.51 o 
  10   1   1      257.61      314.23     41.28 o 
  11   1   1      134.51      159.61     41.08 o 
  12   1   1      180.44      104.15     76.21 o 
 -11   2   1        4.86       33.02     45.73 o 
 -10   2   1       21.37       21.27     33.20 o 
  -9   2   1       47.61       34.04     31.63 o 
  -8   2   1      163.36      134.96     35.08 o 
  -7   2   1       18.61       43.57     26.77 o 
  -6   2   1        9.22       -3.34     21.36 o 
  -5   2   1      477.18      566.31     36.99 o 
  -4   2   1     5805.93     5413.97     92.67 o 
  -3   2   1     3803.68     3704.80     79.17 o 
  -2   2   1     7393.14     8056.31    197.72 o 
   0   2   1    11091.92     9306.25     93.20 o 
   1   2   1     7901.40     9686.41    146.49 o 
   3   2   1        5.23       16.62      8.60 o 
   5   2   1       53.09       66.84     17.23 o 
   6   2   1       69.23       67.89     15.00 o 
   7   2   1       86.12       77.17     17.89 o 
   8   2   1      155.97      172.71     30.13 o 
   9   2   1        0.49       18.05     26.63 o 
  10   2   1        6.33      -29.21     70.71 o 
  11   2   1      147.50      150.97     40.26 o 
  12   2   1      269.16      305.69     86.37 o 
 -10   3   1        0.07       77.90     44.03 o 
  -9   3   1       34.65       60.36     34.45 o 
  -8   3   1      107.74      149.58     57.16 o 
  -7   3   1      214.12      163.05     35.08 o 
  -6   3   1        7.08       -7.11     23.59 o 
  -5   3   1     1013.30     1076.05     47.13 o 
  -4   3   1      311.74      273.02     37.68 o 
  -3   3   1    10190.49     9234.38    195.61 o 
  -1   3   1     3223.16     3715.78     45.81 o 
   4   3   1       36.37       21.78     10.30 o 
   5   3   1       38.42       34.14     12.30 o 
   6   3   1      421.53      445.23     29.87 o 
   7   3   1        0.51        3.67     16.46 o 
   8   3   1      901.90      762.94     44.27 o 
   9   3   1      219.88      230.99     34.62 o 
  10   3   1       10.42      -10.90     27.02 o 
  11   3   1        0.16       63.93     35.40 o 
  12   3   1      246.47      356.50     89.76 o 
 -10   4   1        0.44       34.72     44.03 o 
  -9   4   1        3.05      -24.56     39.80 o 
  -8   4   1       53.48       31.86     33.13 o 
  -7   4   1      186.43      231.32     73.67 o 
  -6   4   1      637.40      755.79     49.31 o 
  -5   4   1      881.66     1016.05     49.40 o 
  -4   4   1        2.37        2.81     21.77 o 
  -3   4   1     5194.79     5196.75     64.08 o 
  -2   4   1    10317.97     9981.88    116.45 o 
   0   4   1        0.48       31.92     10.59 o 
   1   4   1      986.09     1031.06     29.27 o 
   4   4   1      399.59      432.67     19.24 o 
   5   4   1       72.55       49.75     13.17 o 
   6   4   1       10.29       14.05     17.88 o 
   7   4   1       21.86       13.27     21.02 o 
   8   4   1      134.49      174.53     40.34 o 
   9   4   1      699.27      734.85     49.03 o 
  10   4   1      364.62      328.47     42.76 o 
  11   4   1        1.77       23.71     63.51 o 
  12   4   1       97.01       89.76     75.36 o 
  -9   5   1        0.21       19.48     43.19 o 
  -8   5   1       13.02       55.89     44.88 o 
  -7   5   1      113.86      118.33     36.61 o 
  -6   5   1      174.64      187.68     50.38 o 
  -5   5   1      529.13      519.81     45.30 o 
  -4   5   1        7.27       15.89     25.40 o 
  -3   5   1     4291.30     4370.50     70.76 o 
  -2   5   1     2135.03     1820.96     37.83 o 
  -1   5   1      522.97      584.01     23.42 o 
   0   5   1      522.16      566.83     20.72 o 
   3   5   1      958.55      901.16     24.22 o 
   4   5   1        2.37        9.30     11.71 o 
   5   5   1        1.78      -10.52     11.45 o 
   6   5   1       54.04       49.87     16.74 o 
   7   5   1      228.93      236.24     23.39 o 
   8   5   1        0.32        1.42     23.46 o 
   9   5   1       37.68       23.69     32.60 o 
  10   5   1      521.39      519.28     47.93 o 
  11   5   1        0.53       -8.47     57.58 o 
  12   5   1       27.16       62.66     66.05 o 
  -9   6   1       13.30      111.49     47.42 o 
  -8   6   1       67.73       36.41     46.57 o 
  -7   6   1       40.57       64.36     45.73 o 
  -6   6   1       27.55       36.41     42.34 o 
  -5   6   1     1145.24     1049.17     75.36 o 
  -4   6   1      290.40      392.91     52.50 o 
  -3   6   1       37.32       47.57     17.45 o 
  -2   6   1      910.05      868.52     29.78 o 
  -1   6   1     1373.30     1138.80     36.29 o 
   0   6   1      677.93      725.06     24.57 o 
   1   6   1      298.26      372.93     25.73 o 
   2   6   1       39.83       24.13     14.97 o 
   3   6   1       57.91       56.11     12.20 o 
   4   6   1      508.02      473.46     22.32 o 
   5   6   1       30.84       31.87     14.32 o 
   6   6   1      544.12      590.02     38.02 o 
   7   6   1      500.21      582.88     31.96 o 
   8   6   1      954.88      942.87     38.73 o 
   9   6   1       19.63       -2.85     27.52 o 
  10   6   1       95.70       19.48     56.73 o 
  11   6   1       61.48       75.36     64.36 o 
  12   6   1       25.76       59.28     68.59 o 
  -8   7   1        5.29       80.73     39.23 o 
  -7   7   1       52.40       98.23     38.61 o 
  -5   7   1      925.18      916.90     56.90 o 
  -4   7   1      260.73      262.94     49.54 o 
  -3   7   1        6.00      -19.85     26.45 o 
  -2   7   1       37.22       39.12     17.81 o 
  -1   7   1      683.70      581.61     26.48 o 
   0   7   1      478.73      457.69     24.45 o 
   1   7   1      166.39      229.94     24.84 o 
   2   7   1      204.95      222.62     24.46 o 
   3   7   1      336.77      372.15     24.45 o 
   4   7   1      291.96      323.86     24.44 o 
   5   7   1      594.82      692.98     39.79 o 
   6   7   1      315.97      355.08     27.41 o 
   7   7   1      360.34      362.12     29.03 o 
   8   7   1      259.41      333.79     40.00 o 
   9   7   1        4.55      -24.44     24.44 o 
  10   7   1       89.48       78.75     56.73 o 
  11   7   1       45.53      162.58     65.20 o 
  12   7   1      186.39      171.05     74.52 o 
  -8   8   1        8.57       25.40     46.57 o 
  -7   8   1       34.57       63.51     49.96 o 
  -6   8   1      120.35       47.42     45.73 o 
  -5   8   1      174.09      201.54     54.19 o 
  -4   8   1      139.47       97.38     47.42 o 
  -3   8   1        8.78      -21.17     39.80 o 
  -2   8   1       69.50       37.09     24.01 o 
  -1   8   1      110.85      149.76     35.99 o 
   0   8   1      409.21      315.85     45.73 o 
   1   8   1      459.46      494.94     35.02 o 
   2   8   1       39.79       29.44     20.33 o 
   3   8   1        0.03      -18.21     18.21 o 
   4   8   1     2038.34     1930.97     56.51 o 
   5   8   1     1599.31     1567.80     52.65 o 
   6   8   1     1893.81     1857.18     59.20 o 
   7   8   1       22.14      -10.82     23.86 o 
   8   8   1      156.17      165.04     27.45 o 
   9   8   1       68.06      127.64     48.69 o 
  10   8   1       73.15      191.07     85.53 o 
  11   8   1        2.67      -46.57     58.43 o 
  -7   9   1       63.24       47.42     48.27 o 
  -6   9   1       29.84       22.86     46.57 o 
  -5   9   1       31.70      -40.65     40.65 o 
  -4   9   1      283.67      166.82     49.96 o 
  -3   9   1        1.38      -15.24     41.49 o 
  -2   9   1        6.01       -5.93     39.80 o 
  -1   9   1       35.64        9.09     27.94 o 
   0   9   1       70.22       33.02     37.26 o 
   1   9   1      844.80      772.88     43.38 o 
   2   9   1      156.67      151.56     30.48 o 
   3   9   1      164.01      204.21     28.44 o 
   4   9   1        0.18      -15.27     21.46 o 
   5   9   1      978.00      989.06     47.62 o 
   6   9   1     1642.59     1425.30     76.21 o 
   7   9   1       81.70       42.30     28.40 o 
   8   9   1       27.26       30.84     27.37 o 
  -6  10   1        0.54      -17.78     46.57 o 
  -5  10   1       26.15       63.51     51.65 o 
  -4  10   1       24.46       33.87     47.42 o 
  -3  10   1       46.95      -39.80     39.80 o 
  -2  10   1       12.74        7.62     41.49 o 
  -1  10   1       33.69       46.90     29.91 o 
   0  10   1        2.04      -18.12     28.37 o 
   1  10   1      595.34      619.85     66.05 o 
   2  10   1     1237.81     1198.20     76.21 o 
   3  10   1      716.93      752.05     45.73 o 
   4  10   1      725.05      703.00     45.73 o 
   5  10   1       40.70       -6.69     24.80 o 
   6  10   1      169.01      171.27     33.39 o 
   7  10   1       43.81       22.02     26.94 o 
   8  10   1      220.88      255.44     72.82 o 
  11  10   1       80.61      177.83     59.28 o 
  -5  11   1       11.91       27.10     55.89 o 
  -4  11   1        1.20       45.73     52.50 o 
  -3  11   1       28.83      -21.17     44.03 o 
  -2  11   1        1.87       -5.93     44.03 o 
  -1  11   1        0.70      -29.64     42.34 o 
   0  11   1      160.40      236.72     58.00 o 
   1  11   1       78.50      103.31     49.11 o 
   2  11   1      394.10      380.52     41.90 o 
   3  11   1      751.59      790.58     52.08 o 
   4  11   1      912.68      978.56     82.99 o 
   5  11   1       10.15       10.49     32.60 o 
   6  11   1      179.40      199.66     49.54 o 
   7  11   1      136.76      162.39     33.13 o 
   8  11   1      458.97      349.72     67.74 o 
  11  11   1        5.17      121.09     60.12 o 
  -4  12   1       11.33        5.08     54.19 o 
  -3  12   1        0.33       -9.31     48.27 o 
  -2  12   1        1.47      -30.48     44.88 o 
  -1  12   1       16.01       62.66     52.50 o 
   0  12   1       36.51       72.15     32.95 o 
   1  12   1      441.66      436.21     58.85 o 
   2  12   1       67.64       92.30     49.11 o 
   3  12   1       66.50       38.95     45.73 o 
   4  12   1      190.90      232.89     53.77 o 
   5  12   1        7.58      -19.88     49.11 o 
   6  12   1       59.06       92.59     33.51 o 
   7  12   1       65.59       35.24     30.83 o 
  10  12   1       33.58      126.17     58.43 o 
  -2  13   1        5.46      -14.40     49.96 o 
  -1  13   1       12.32       33.87     55.04 o 
   0  13   1       36.80       72.82     55.04 o 
   1  13   1       92.80      156.66     60.97 o 
   2  13   1      292.87      313.70     43.66 o 
   3  13   1      174.81      121.94     53.35 o 
   4  13   1       58.74        5.08     49.11 o 
   5  13   1      123.83      145.65     52.50 o 
   6  13   1      103.15       99.07     49.11 o 
  -1  14   1       20.10       59.28     60.12 o 
   0  14   1        0.28      105.85     59.28 o 
   1  14   1       39.67        2.54     55.04 o 
   2  14   1        0.38       24.82     34.59 o 
   3  14   1       12.89       39.50     53.35 o 
   4  14   1       34.33       26.25     53.35 o 
   5  14   1       70.48       22.86     49.11 o 
   6  14   1      194.87      186.29     63.51 o 
   2  15   1       10.36       48.33     49.54 o 
   3  15   1        0.94       31.77     35.32 o 
   4  15   1       54.30       66.94     75.36 o 
   5  15   1       45.21       91.45     40.72 o 
  -7 -13   2       67.94       67.96     39.90 o 
  -6 -13   2       47.45        2.12     35.33 o 
  -5 -13   2       36.16       28.87     39.80 o 
  -4 -13   2        4.99       -9.95     35.02 o 
  -3 -13   2      144.25      106.36     42.20 o 
  -2 -13   2       16.02       21.59     39.52 o 
  -1 -13   2       11.79       12.70     60.97 o 
   0 -13   2       45.45      -36.41     55.89 o 
  -8 -12   2       17.10      -26.42     28.88 o 
  -7 -12   2       51.80       45.28     48.27 o 
  -6 -12   2      112.90       96.99     37.49 o 
  -5 -12   2      157.87      134.65     59.70 o 
  -4 -12   2       79.95       45.59     35.62 o 
  -3 -12   2       10.98      -20.32     42.76 o 
  -2 -12   2        3.80       22.86     32.60 o 
  -1 -12   2        3.71       22.24     66.05 o 
   0 -12   2       26.36      -23.71     50.81 o 
   1 -12   2        0.52       66.90     59.28 o 
   2 -12   2       49.01       88.91     60.12 o 
  -9 -11   2      295.55      292.56     46.69 o 
  -8 -11   2      102.07      170.73     38.62 o 
  -7 -11   2       19.11        9.11     29.64 o 
  -6 -11   2      167.91      185.03     38.02 o 
  -5 -11   2       93.30      112.78     35.91 o 
  -4 -11   2        2.93       40.72     31.40 o 
  -3 -11   2        2.74       -6.55     27.87 o 
  -2 -11   2       11.89       17.23     30.02 o 
  -1 -11   2        7.06      -27.84     27.84 o 
   1 -11   2        9.33       71.13     52.50 o 
   2 -11   2       66.76       16.09     52.50 o 
   3 -11   2       76.96      -13.55     48.27 o 
 -10 -10   2       14.30        2.54     32.43 o 
  -9 -10   2      177.65      157.44     66.90 o 
  -8 -10   2      515.80      647.74     53.04 o 
  -7 -10   2      355.83      371.64     69.01 o 
  -6 -10   2       72.35       81.29     31.14 o 
  -5 -10   2       15.66       28.48     28.32 o 
  -4 -10   2       10.89      -11.39     24.81 o 
  -3 -10   2      258.25      266.99     38.62 o 
  -2 -10   2      220.41      174.64     35.32 o 
  -1 -10   2       31.83       44.08     30.31 o 
   0 -10   2        3.45      -26.63     26.63 o 
   1 -10   2        4.96       38.11     47.42 o 
   2 -10   2       22.92       58.43     51.65 o 
   3 -10   2      246.47      200.69     58.43 o 
   4 -10   2       41.67       32.18     51.65 o 
   5 -10   2        4.28       72.82     56.73 o 
 -11  -9   2       97.22      199.84     63.51 o 
 -10  -9   2       36.43       36.22     44.88 o 
  -9  -9   2       47.44       38.12     32.92 o 
  -8  -9   2      592.87      575.78     49.65 o 
  -7  -9   2      318.48      370.97     41.20 o 
  -6  -9   2       37.73       35.89     27.52 o 
  -5  -9   2      117.90       99.71     49.54 o 
  -4  -9   2       75.21       87.22     29.34 o 
  -3  -9   2      560.98      518.44     43.38 o 
  -2  -9   2      158.17      217.39     34.67 o 
  -1  -9   2       83.01       94.45     30.72 o 
   0  -9   2       36.78       33.39     29.18 o 
   1  -9   2      169.95      135.71     59.28 o 
   2  -9   2       30.12       69.44     49.96 o 
   3  -9   2        1.98       43.19     45.73 o 
   4  -9   2       95.63      204.92     56.73 o 
   5  -9   2       13.34       60.12     49.96 o 
   6  -9   2        2.43       48.27     49.96 o 
 -11  -8   2      124.24      168.51     56.73 o 
 -10  -8   2      154.60      180.03     39.80 o 
  -9  -8   2      284.36      242.65     39.05 o 
  -8  -8   2        0.62       -4.79     25.56 o 
  -7  -8   2      145.94      240.26     36.41 o 
  -6  -8   2      134.00      121.04     31.40 o 
  -5  -8   2      220.46      228.76     33.03 o 
  -4  -8   2      231.13      268.53     33.83 o 
  -3  -8   2      127.85      156.47     28.57 o 
  -2  -8   2      513.41      544.78     41.30 o 
  -1  -8   2       29.21        4.26     25.00 o 
   0  -8   2       76.24       78.19     44.03 o 
   1  -8   2      370.79      363.80     37.64 o 
   2  -8   2      204.44      194.76     53.35 o 
   3  -8   2        8.74       -1.69     42.34 o 
   4  -8   2       10.50      -18.63     41.49 o 
   5  -8   2       77.71       36.41     49.11 o 
   6  -8   2        1.40      -27.10     45.73 o 
   7  -8   2       12.53       27.94     54.19 o 
 -11  -7   2       85.06       70.28     47.42 o 
 -10  -7   2      247.09      240.79     38.32 o 
  -9  -7   2       30.25       20.32     39.80 o 
  -8  -7   2      292.61      326.39     42.34 o 
  -7  -7   2      562.20      573.55     85.53 o 
  -6  -7   2       77.09       72.39     26.52 o 
  -5  -7   2      888.83      888.64     45.78 o 
  -4  -7   2      212.03      226.22     29.87 o 
  -3  -7   2       27.37       37.51     19.94 o 
  -2  -7   2      403.71      397.88     33.23 o 
  -1  -7   2     2911.92     2808.15     70.95 o 
   0  -7   2      128.45      150.50     31.33 o 
   1  -7   2        1.53      -10.89     20.32 o 
   2  -7   2       49.68       48.74     24.73 o 
   3  -7   2      157.74      153.27     49.96 o 
   4  -7   2       20.90       27.94     45.73 o 
   5  -7   2       23.76        9.31     44.03 o 
   6  -7   2       72.53       51.65     46.57 o 
   7  -7   2       10.17        9.31     46.57 o 
   8  -7   2        0.02      122.78     56.73 o 
 -12  -6   2      129.39      197.68     94.42 o 
 -11  -6   2       52.19       47.55     92.30 o 
 -10  -6   2        4.87       40.41     66.90 o 
  -9  -6   2       13.13       -7.95     33.05 o 
  -8  -6   2        4.89      -13.52     22.16 o 
  -7  -6   2        0.36       -6.95     27.05 o 
  -6  -6   2        2.34      -15.35     18.53 o 
  -5  -6   2     1125.03     1062.69     44.10 o 
  -4  -6   2      135.48      118.91     17.97 o 
  -3  -6   2      170.78      120.72     22.73 o 
  -2  -6   2     2292.39     2138.07     58.00 o 
  -1  -6   2     1625.50     1711.69     68.59 o 
   0  -6   2     2050.14     1954.93     38.51 o 
   1  -6   2        3.32        4.16     14.82 o 
   2  -6   2       46.76       25.61     16.53 o 
   3  -6   2       86.92      117.43     28.37 o 
   4  -6   2        5.60       11.16     44.88 o 
   5  -6   2      112.21      110.31     34.07 o 
   6  -6   2       12.49       19.41     32.43 o 
   7  -6   2       48.54       22.16     36.38 o 
   8  -6   2       43.59       79.12     41.50 o 
 -12  -5   2       39.30       45.21     65.20 o 
 -11  -5   2        9.97       44.19     62.66 o 
 -10  -5   2      152.54       72.82     42.34 o 
  -9  -5   2      115.69      128.71     30.52 o 
  -8  -5   2       90.72      127.90     28.14 o 
  -7  -5   2       14.60       23.12     21.53 o 
  -6  -5   2       65.08       77.31     20.03 o 
  -5  -5   2     1061.30     1031.46     42.89 o 
  -4  -5   2      438.06      477.92     25.41 o 
  -3  -5   2    10390.47     9632.42    102.93 o 
  -2  -5   2      254.34      240.36     23.86 o 
  -1  -5   2      484.87      458.51     29.63 o 
   0  -5   2      880.04      903.80     25.23 o 
   1  -5   2     1233.59     1111.12     30.51 o 
   2  -5   2       88.94       88.63     16.39 o 
   3  -5   2      223.86      274.03     21.77 o 
   4  -5   2      294.12      284.31     35.33 o 
   5  -5   2      106.76       57.58     30.54 o 
   6  -5   2       10.87       59.03     33.87 o 
   7  -5   2       48.93       30.58     34.38 o 
   8  -5   2      101.19       72.05     38.18 o 
   9  -5   2       12.19        0.73     38.52 o 
 -12  -4   2        1.61       47.48     80.44 o 
 -11  -4   2        8.58       38.95     41.49 o 
 -10  -4   2       16.40       16.09     35.57 o 
  -9  -4   2       55.55        1.69     33.02 o 
  -8  -4   2       41.03       26.11     22.73 o 
  -7  -4   2       79.02       63.60     22.66 o 
  -5  -4   2       32.99       21.13     15.03 o 
  -4  -4   2     4421.81     5026.26     87.99 o 
  -3  -4   2     6377.98     7142.82     82.81 o 
  -2  -4   2     2271.60     2007.43     35.95 o 
  -1  -4   2     1118.20      962.15     34.39 o 
   0  -4   2     1262.65     1167.20     26.80 o 
   1  -4   2     1691.02     1677.47     44.50 o 
   2  -4   2      239.27      215.78     17.96 o 
   3  -4   2        0.58       -4.51     12.40 o 
   4  -4   2       15.23        1.42     23.00 o 
   5  -4   2       69.09       60.12     29.87 o 
   6  -4   2       32.81        4.29     30.20 o 
   7  -4   2       35.81       72.08     34.11 o 
   8  -4   2        4.05       31.58     53.77 o 
   9  -4   2        3.81      -32.26     32.26 o 
 -12  -3   2        5.20       78.87     51.23 o 
 -11  -3   2        7.77      -27.10     35.57 o 
 -10  -3   2        3.05       22.86     41.49 o 
  -9  -3   2      242.05      205.77     45.73 o 
  -8  -3   2        0.14        6.70     19.23 o 
  -7  -3   2      557.80      649.20     33.14 o 
  -6  -3   2       81.53       52.58     18.53 o 
  -5  -3   2      496.27      515.52     29.32 o 
  -3  -3   2     9883.75    11582.08    144.90 o 
  -2  -3   2     2624.67     2298.52     37.98 o 
  -1  -3   2     1030.89     1135.92     24.90 o 
   1  -3   2     3864.49     4061.39     53.05 o 
   2  -3   2     5978.66     5829.62     69.55 o 
   3  -3   2     3824.41     3656.93     53.02 o 
   4  -3   2      233.97      251.13     28.74 o 
   5  -3   2      152.06      174.56     29.87 o 
   6  -3   2      598.93      620.91     46.97 o 
   7  -3   2        5.99       59.75     31.58 o 
   8  -3   2       18.29       31.04     32.55 o 
   9  -3   2        0.58       -9.24     34.15 o 
  10  -3   2        2.67        1.36     37.69 o 
 -12  -2   2        0.61      121.12     53.35 o 
 -11  -2   2       34.54       58.43     44.03 o 
 -10  -2   2       15.58       -4.23     37.26 o 
  -9  -2   2       63.10       33.89     77.90 o 
  -8  -2   2        0.29        3.73     25.36 o 
  -6  -2   2     1449.82     1503.27     40.45 o 
  -5  -2   2     1089.55     1014.41     32.01 o 
  -4  -2   2      388.79      316.24     23.65 o 
  -3  -2   2     3859.35     4263.34     57.12 o 
  -2  -2   2    61549.56    70385.30    674.90 o 
   0  -2   2      444.44      408.66     18.88 o 
   1  -2   2      564.07      396.92     31.59 o 
   2  -2   2      143.45      194.34     13.76 o 
   3  -2   2     2653.95     2806.48     42.08 o 
   4  -2   2      268.97      235.34     27.84 o 
   5  -2   2      171.96      194.86     28.32 o 
   6  -2   2       14.22       -8.03     24.62 o 
   7  -2   2       25.54       12.68     29.05 o 
   8  -2   2        6.00       56.38     31.63 o 
   9  -2   2        1.42       19.55     32.89 o 
  10  -2   2        7.78        8.94     32.45 o 
 -12  -1   2       18.28       44.54     36.64 o 
 -11  -1   2      167.41      205.77     54.19 o 
 -10  -1   2        2.33      -32.18     32.18 o 
  -9  -1   2       43.40       58.67     31.10 o 
  -8  -1   2      182.54      221.33     35.40 o 
  -7  -1   2      559.84      611.47     30.84 o 
  -6  -1   2      299.05      355.64     24.15 o 
  -5  -1   2      282.88      330.81     21.24 o 
  -4  -1   2        6.12       10.69     13.55 o 
  -3  -1   2      242.71      170.25     18.17 o 
  -2  -1   2     1547.25     1892.35     32.45 o 
  -1  -1   2    26144.66    31628.74    313.97 o 
   0  -1   2     8500.68     7732.84     72.31 o 
   1  -1   2     3929.36     4554.79     50.63 o 
   2  -1   2     4690.48     5027.65     80.37 o 
   3  -1   2     9178.80     9630.37     98.96 o 
   4  -1   2     5000.38     4685.20     82.75 o 
   5  -1   2       54.80       66.68     21.46 o 
   6  -1   2      122.40      136.22     27.65 o 
   7  -1   2       34.44       67.04     28.69 o 
   8  -1   2       11.06      -25.36     25.36 o 
   9  -1   2        7.74       44.23     40.65 o 
  10  -1   2        4.34       -4.89     31.54 o 
  11  -1   2       19.69       53.36     53.35 o 
 -11   0   2       67.45      102.46     48.27 o 
 -10   0   2       31.43       39.80     39.80 o 
  -9   0   2       46.47        4.11     29.49 o 
  -8   0   2      283.73      287.00     37.56 o 
  -7   0   2     1042.59     1040.16     49.85 o 
  -6   0   2        5.48        5.58     13.39 o 
  -5   0   2      247.50      359.51     21.12 o 
  -3   0   2      269.07      329.43     17.76 o 
  -2   0   2    18273.00    17421.07    146.53 o 
   0   0   2     4678.78     4513.16     45.20 o 
   3   0   2      985.77     1035.53     29.52 o 
   4   0   2     4620.26     4603.03     55.32 o 
   5   0   2      199.87      174.26     15.07 o 
   6   0   2      647.78      652.58     38.52 o 
   7   0   2       17.82       38.49     24.81 o 
   8   0   2       36.45       44.07     35.57 o 
   9   0   2        7.08       46.01     31.01 o 
  10   0   2      164.94      167.16     59.70 o 
  11   0   2       13.05       45.22     44.03 o 
 -11   1   2       67.73       70.39     37.28 o 
 -10   1   2      145.37      148.19     47.42 o 
  -9   1   2      148.31      193.07     47.42 o 
  -8   1   2       22.30        4.42     27.88 o 
  -7   1   2      175.27       96.23     28.27 o 
  -6   1   2      268.97      333.56     32.52 o 
  -5   1   2        0.35       21.09     12.18 o 
  -4   1   2     1191.88     1265.14     29.27 o 
  -3   1   2      735.40      620.90     26.79 o 
  -2   1   2    10923.63    12593.25    142.87 o 
   1   1   2    14894.99    14498.95    390.37 o 
   2   1   2     4949.55     4924.10    138.51 o 
   3   1   2      267.74      264.57     14.15 o 
   4   1   2      965.95     1027.53     24.27 o 
   5   1   2      570.11      516.89     20.60 o 
   6   1   2      370.66      367.34     34.17 o 
   7   1   2        5.27      -18.95     18.95 o 
   8   1   2       35.20       54.23     48.27 o 
   9   1   2       67.95      109.06     31.14 o 
  10   1   2       21.99       -2.88     30.55 o 
  11   1   2       20.85       15.24     64.36 o 
 -11   2   2       82.03      154.99     45.24 o 
 -10   2   2      191.44      128.71     49.11 o 
  -9   2   2      396.21      401.38     59.28 o 
  -8   2   2       20.57       77.90     42.34 o 
  -7   2   2       13.17       17.07     24.57 o 
  -6   2   2      383.12      326.98     34.17 o 
  -5   2   2      273.42      309.49     26.85 o 
  -4   2   2     1644.17     1868.71     44.46 o 
  -3   2   2     1250.55     1352.08     27.99 o 
   1   2   2    10050.68    11567.57    127.12 o 
   3   2   2     1166.51     1327.49     24.94 o 
   4   2   2      197.02      198.91     14.57 o 
   5   2   2      712.98      663.54     23.76 o 
   6   2   2      774.75      675.25     25.66 o 
   7   2   2      610.09      582.18     44.03 o 
   8   2   2       33.46       20.08     25.19 o 
   9   2   2       36.31       39.12     26.90 o 
  10   2   2      318.40      385.05     43.86 o 
  11   2   2       33.60      -22.02     56.73 o 
  12   2   2        2.30      -11.01     66.90 o 
 -11   3   2        1.04       79.07     56.31 o 
 -10   3   2      139.23      173.35     49.96 o 
  -9   3   2      154.90      105.00     44.88 o 
  -8   3   2      202.80      227.79     49.11 o 
  -7   3   2       63.49      -14.40     32.18 o 
  -6   3   2      368.25      332.79     46.57 o 
  -5   3   2      571.42      652.03     50.81 o 
  -4   3   2     3311.81     3485.70     77.06 o 
  -3   3   2       95.85       54.88     19.80 o 
  -1   3   2     2014.32     1878.88     31.62 o 
   2   3   2     1938.72     2022.18     42.51 o 
   3   3   2      249.65      226.34     13.39 o 
   4   3   2      491.82      459.75     18.74 o 
   5   3   2      459.56      473.31     21.85 o 
   6   3   2      346.21      376.02     23.17 o 
   7   3   2      879.18      950.10     33.07 o 
   8   3   2      473.21      503.09     39.94 o 
   9   3   2       74.08       80.59     39.38 o 
  10   3   2        6.37       27.75     29.29 o 
  11   3   2      433.07      457.27     88.07 o 
  12   3   2       42.53       83.83     72.82 o 
 -10   4   2        7.57       71.87     49.11 o 
  -9   4   2      153.43      222.45     43.47 o 
  -8   4   2      100.54      159.20     46.57 o 
  -7   4   2      299.85      179.52     45.73 o 
  -6   4   2      106.50       46.57     35.57 o 
  -5   4   2      565.75      500.45     50.81 o 
  -4   4   2      167.37      165.98     20.75 o 
  -3   4   2     1028.58     1181.03     30.41 o 
  -2   4   2        0.99       20.47     11.44 o 
  -1   4   2     1245.39     1029.14     25.91 o 
   0   4   2        7.17       11.46     10.97 o 
   1   4   2       14.99       -4.88      9.93 o 
   2   4   2      630.92      826.50     23.56 o 
   3   4   2     3711.51     3617.05     46.78 o 
   4   4   2        6.47        1.90      9.85 o 
   5   4   2       41.06       49.57     13.15 o 
   6   4   2        5.86        7.95     13.51 o 
   7   4   2      429.85      493.44     27.29 o 
   8   4   2      999.88     1030.29     41.77 o 
   9   4   2      314.37      321.78     37.90 o 
  10   4   2       51.96       51.65     55.89 o 
  11   4   2      127.55      198.15     72.82 o 
  12   4   2      213.67      182.06     82.99 o 
 -10   5   2        0.53        2.96     55.89 o 
  -9   5   2        1.19       17.07     35.90 o 
  -8   5   2      282.77      320.54     98.65 o 
  -7   5   2      386.64      439.29    158.77 o 
  -6   5   2      479.38      498.93     92.72 o 
  -5   5   2       24.80       56.73     28.72 o 
  -4   5   2       81.80       97.32     25.53 o 
  -3   5   2      900.00      978.99     30.72 o 
  -2   5   2      904.21      849.19     26.91 o 
  -1   5   2      406.00      431.90     20.96 o 
   1   5   2      308.84      284.33     16.84 o 
   2   5   2      686.03      669.24     20.63 o 
   3   5   2     2656.44     2869.26     49.22 o 
   4   5   2      235.20      255.39     20.14 o 
   5   5   2     1079.09     1008.69     47.42 o 
   6   5   2       41.47       18.95     14.56 o 
   7   5   2      574.10      614.74     30.51 o 
   8   5   2      992.08      979.86     37.78 o 
   9   5   2      940.75      976.18     51.61 o 
  10   5   2      344.38      375.97     76.21 o 
  11   5   2      135.36       18.63     62.66 o 
  12   5   2       30.41       47.42     72.82 o 
  -9   6   2        0.56       58.72     36.81 o 
  -8   6   2       29.51       26.17     37.68 o 
  -7   6   2      482.43      614.93     90.61 o 
  -6   6   2      499.34      575.32     78.75 o 
  -5   6   2       26.17       70.22     32.55 o 
  -4   6   2       82.81       84.46     28.46 o 
  -3   6   2     1456.48     1572.73     39.32 o 
  -2   6   2      159.76      262.89     20.98 o 
  -1   6   2      154.25      149.03     18.36 o 
   0   6   2       26.54       33.93     18.57 o 
   2   6   2      418.42      385.82     20.34 o 
   3   6   2       57.77       63.33     14.37 o 
   4   6   2       69.70       88.20     26.67 o 
   5   6   2      769.58      682.08     30.72 o 
   6   6   2      439.68      443.03     35.99 o 
   7   6   2        5.95       -8.37     15.59 o 
   8   6   2      574.27      634.94     34.20 o 
   9   6   2     1390.99     1396.18     61.58 o 
  10   6   2      846.85      983.12     93.15 o 
  11   6   2        2.30       46.57     59.28 o 
  12   6   2       60.48       77.06     71.13 o 
  -9   7   2       29.62       35.87     38.60 o 
  -8   7   2        1.32       42.58     51.65 o 
  -7   7   2        9.80       61.42     37.23 o 
  -6   7   2      605.87      643.38    136.33 o 
  -5   7   2      130.93       84.47     35.86 o 
  -4   7   2       86.97      112.10     34.17 o 
  -3   7   2       14.28        2.19     36.84 o 
  -2   7   2      367.75      399.31     26.51 o 
  -1   7   2      152.17      193.73     20.45 o 
   0   7   2       97.98      112.14     19.07 o 
   1   7   2       26.37       24.64     15.19 o 
   2   7   2      131.43      103.01     15.50 o 
   3   7   2       25.52        1.04     19.90 o 
   4   7   2       27.24       41.61     18.93 o 
   5   7   2     1309.18     1294.83     40.62 o 
   6   7   2     1037.34     1084.53     41.83 o 
   7   7   2      244.63      245.57     49.96 o 
   8   7   2        0.32      -19.97     19.97 o 
   9   7   2      393.52      448.71     46.29 o 
  10   7   2      450.90      487.75     78.75 o 
  11   7   2      180.62      210.85     70.28 o 
  12   7   2        0.78      -38.95     62.66 o 
  -8   8   2       34.64      103.81     58.00 o 
  -7   8   2        2.57       40.49     35.86 o 
  -6   8   2      269.50      320.96     46.56 o 
  -5   8   2      432.43      591.10     63.51 o 
  -4   8   2        2.90      -30.85     30.85 o 
  -3   8   2      194.39      172.06     35.60 o 
  -2   8   2       30.21       41.79     20.24 o 
  -1   8   2      470.35      523.04     33.20 o 
   0   8   2       12.24       13.84     16.86 o 
   1   8   2        0.97      -18.45     18.45 o 
   2   8   2      659.10      799.37     50.81 o 
   3   8   2      519.58      594.45     45.73 o 
   4   8   2        8.66        6.58     12.96 o 
   5   8   2        8.16        1.31     14.89 o 
   6   8   2     1054.27      995.67     42.06 o 
   7   8   2     2654.12     2624.30     68.53 o 
   8   8   2      143.94      138.49     26.72 o 
   9   8   2       94.52       92.80     34.48 o 
  10   8   2      119.17       85.72     47.00 o 
  11   8   2      222.27      294.68     76.21 o 
  12   8   2       42.36       46.57     68.59 o 
  -7   9   2       46.78      116.86     51.65 o 
  -6   9   2       39.14       49.11     45.73 o 
  -5   9   2      480.15      434.40     65.20 o 
  -4   9   2        6.54      -16.94     41.49 o 
  -3   9   2      109.84       36.41     43.19 o 
  -2   9   2       65.49        5.08     38.11 o 
  -1   9   2      308.96      333.71     37.68 o 
   1   9   2       10.33       -8.30     22.40 o 
   2   9   2      184.17      154.96     39.80 o 
   3   9   2        9.67      -27.94     27.94 o 
   4   9   2      778.40      806.99     55.04 o 
   5   9   2        8.69      -10.16     29.64 o 
   6   9   2       10.89       -5.93     33.02 o 
   7   9   2      870.23      793.44     56.73 o 
   8   9   2      465.79      497.06     70.28 o 
   9   9   2        7.78       61.82     47.42 o 
  10   9   2        1.48       31.33     44.03 o 
  -6  10   2        2.80      -16.09     44.88 o 
  -5  10   2       97.89      100.77     53.35 o 
  -4  10   2       74.95       -0.85     46.57 o 
  -3  10   2       32.06       17.78     43.19 o 
  -2  10   2        2.23      -12.70     41.49 o 
  -1  10   2      106.74      135.30     32.27 o 
   0  10   2      425.78      427.62     49.96 o 
   1  10   2      230.71      247.28     35.62 o 
   2  10   2      171.41      128.59     30.47 o 
   3  10   2        5.84      -13.55     32.18 o 
   4  10   2      270.54      292.14     47.42 o 
   5  10   2     1412.73     1356.55     71.98 o 
   6  10   2       96.72      107.54     38.95 o 
   7  10   2      135.78      143.95     42.34 o 
   8  10   2      222.90      141.41     50.81 o 
   9  10   2        6.14        7.62     46.57 o 
  10  10   2        5.74       39.80     47.42 o 
  -5  11   2        0.07        2.54     48.27 o 
  -4  11   2       50.27       33.02     49.96 o 
  -3  11   2       89.73      110.93     53.35 o 
  -2  11   2       70.51      102.46     49.96 o 
  -1  11   2      153.04      250.65     55.04 o 
   0  11   2        0.30       52.40     30.26 o 
   1  11   2      338.74      384.27     89.34 o 
   2  11   2      334.47      381.89     49.96 o 
   3  11   2      166.35      148.78     46.57 o 
   4  11   2       12.55      -36.41     37.26 o 
   5  11   2      220.98      202.38     49.96 o 
   6  11   2      399.94      267.58     49.11 o 
   8  11   2       43.14       87.22     50.81 o 
   9  11   2      150.37      152.42     57.58 o 
  10  11   2        9.37       77.90     55.89 o 
  11  11   2        0.80       76.21     55.89 o 
  -4  12   2       20.55       93.99     57.58 o 
  -3  12   2       25.35        9.31     50.81 o 
  -2  12   2       83.49      109.24     54.19 o 
  -1  12   2      137.99      186.29     58.43 o 
   0  12   2       78.17      139.45     34.24 o 
   1  12   2      116.98      143.35     35.62 o 
   2  12   2      278.74      330.38     41.30 o 
   3  12   2      793.04      731.71    128.29 o 
   4  12   2      142.08      162.84     36.73 o 
   5  12   2       22.61       51.65     42.34 o 
   6  12   2        1.70        2.54     40.65 o 
   7  12   2       56.96       68.59     47.42 o 
   8  12   2       20.63       44.88     47.42 o 
  10  12   2       50.76      138.03     60.97 o 
  -3  13   2        0.19       14.40     55.89 o 
  -2  13   2       44.06       48.27     54.19 o 
  -1  13   2       96.72      138.03     58.43 o 
   0  13   2      125.46      128.71     56.73 o 
   1  13   2       39.84        9.12     57.16 o 
   2  13   2      212.90      225.38     39.40 o 
   3  13   2      403.57      554.75     81.72 o 
   4  13   2      313.29      331.17     41.80 o 
   5  13   2       35.05       13.99     43.19 o 
   6  13   2        3.76        2.54     36.41 o 
   7  13   2       89.30       83.83     50.81 o 
   8  13   2        9.37       61.82     49.11 o 
   9  13   2       33.77      129.56     61.82 o 
  -1  14   2       81.05       82.14     59.28 o 
   0  14   2      118.35      191.37     65.20 o 
   1  14   2      112.65       91.33     46.57 o 
   2  14   2       98.38       79.65     35.91 o 
   3  14   2      166.34      176.84     49.11 o 
   4  14   2        4.97      -23.34     30.52 o 
   5  14   2       25.60      -22.88     85.53 o 
   6  14   2       12.11       33.02     43.19 o 
   7  14   2       25.82       82.14     49.11 o 
   8  14   2       53.09      116.01     60.12 o 
   1  15   2      184.44      238.79     71.13 o 
   2  15   2       38.11       36.41     36.52 o 
   3  15   2       28.29       44.31     35.93 o 
   4  15   2       87.37       99.74     38.02 o 
   5  15   2       29.18       88.91     52.50 o 
   6  15   2       24.04      102.46     55.04 o 
  -5 -13   3      123.64       89.55     67.32 o 
  -4 -13   3      231.91      220.96     47.29 o 
  -3 -13   3       40.94       50.74     40.25 o 
  -2 -13   3        0.48       18.29     39.90 o 
  -7 -12   3        2.17       24.88     35.59 o 
  -6 -12   3        4.60      -14.75     31.67 o 
  -5 -12   3       26.76      -10.80     32.53 o 
  -4 -12   3      153.99      160.49     40.00 o 
  -3 -12   3       55.28       62.14     37.11 o 
  -2 -12   3       33.44      -15.69     48.27 o 
  -1 -12   3       22.01       14.22     42.76 o 
   0 -12   3       11.26      101.61     62.66 o 
   1 -12   3      148.47       99.07     61.82 o 
  -9 -11   3        0.67       -8.73     34.33 o 
  -8 -11   3       28.19        2.96     31.83 o 
  -7 -11   3      160.46      137.26     38.86 o 
  -6 -11   3      108.82       64.29     34.72 o 
  -5 -11   3      180.62      133.96     51.65 o 
  -4 -11   3        0.43        8.04     35.99 o 
  -3 -11   3       41.27       50.23     33.88 o 
  -2 -11   3        0.92        6.61     31.72 o 
  -1 -11   3        0.42      -28.48     28.48 o 
   0 -11   3       10.49       42.34     52.50 o 
   1 -11   3       63.77       21.17     54.19 o 
   2 -11   3       46.41       23.71     54.19 o 
   3 -11   3        0.53        5.93     50.81 o 
 -10 -10   3      153.18      181.52     42.80 o 
  -9 -10   3       38.08       28.69     33.83 o 
  -8 -10   3        2.62      -13.15     27.97 o 
  -7 -10   3       35.15       16.94     29.09 o 
  -6 -10   3       57.22       41.40     32.18 o 
  -5 -10   3        0.62       -8.78     29.64 o 
  -4 -10   3       27.45       30.92     48.27 o 
  -3 -10   3      159.45      156.55     35.14 o 
  -2 -10   3       94.44      144.06     36.19 o 
  -1 -10   3       37.50       23.03     76.21 o 
   0 -10   3        4.65       14.15     30.38 o 
   1 -10   3      141.33       84.68     53.35 o 
   2 -10   3      173.83      201.54     60.12 o 
   3 -10   3      166.60      202.38     63.51 o 
   4 -10   3        3.56      110.08     56.73 o 
 -10  -9   3       45.27       39.50     35.08 o 
  -9  -9   3      329.74      434.76    142.26 o 
  -8  -9   3      321.42      349.18     61.82 o 
  -7  -9   3      208.12      173.40     36.22 o 
  -6  -9   3       20.83       31.03     27.20 o 
  -5  -9   3       24.74       16.81     27.24 o 
  -4  -9   3        3.17        1.70     29.21 o 
  -3  -9   3       46.07       -6.97     27.80 o 
  -2  -9   3       45.88       21.62     28.32 o 
   0  -9   3        3.82       32.55     28.81 o 
   1  -9   3       11.37      -24.56     44.03 o 
   2  -9   3      467.24      375.97     65.20 o 
   3  -9   3      378.93      421.70     68.59 o 
   4  -9   3       84.00       86.37     51.65 o 
   5  -9   3        0.80      -44.88     44.88 o 
 -11  -8   3       48.12       74.31     37.39 o 
 -10  -8   3        0.04        9.50     32.07 o 
  -9  -8   3       87.52       67.06     54.62 o 
  -8  -8   3      158.21      159.19     35.59 o 
  -7  -8   3       38.35       60.87     33.45 o 
  -6  -8   3       12.26      -16.04     42.34 o 
  -5  -8   3        4.36       19.72     24.71 o 
  -4  -8   3       77.41       56.91     31.33 o 
  -3  -8   3       55.62       73.75     52.92 o 
  -2  -8   3      327.20      352.01     37.33 o 
  -1  -8   3      318.82      385.81     39.80 o 
   0  -8   3      399.26      410.90     41.07 o 
   1  -8   3      167.70      196.20     33.52 o 
   2  -8   3      150.39       93.15     51.65 o 
   3  -8   3      311.46      234.56     56.73 o 
   4  -8   3      155.00      144.80     54.19 o 
   5  -8   3        8.03       29.64     49.11 o 
   6  -8   3        1.55       44.03     53.35 o 
 -10  -7   3      333.17      362.43     66.05 o 
  -9  -7   3       11.42       36.11     29.87 o 
  -8  -7   3        0.91       -2.83     26.33 o 
  -7  -7   3       94.12       85.11     30.02 o 
  -6  -7   3       57.75       -1.84     25.32 o 
  -5  -7   3      145.46      156.18     29.92 o 
  -4  -7   3       20.58        2.82     21.46 o 
  -3  -7   3        9.39       15.24     21.10 o 
  -2  -7   3        2.52       -7.58     20.60 o 
  -1  -7   3      348.15      314.25     32.92 o 
   0  -7   3      798.70      682.74     42.20 o 
   1  -7   3      993.69      983.05     47.58 o 
   2  -7   3       54.29       38.02     26.14 o 
   3  -7   3      281.98      345.49     60.12 o 
   4  -7   3      184.45      190.53     53.35 o 
   5  -7   3       96.01       49.96     49.11 o 
   6  -7   3        5.72       40.65     50.81 o 
   7  -7   3        9.69       60.12     54.19 o 
 -11  -6   3      130.79      182.04     45.86 o 
 -10  -6   3      224.63      296.82     36.19 o 
  -9  -6   3       13.76       -1.00     23.44 o 
  -8  -6   3       44.99       52.43     31.54 o 
  -7  -6   3        2.42      -21.83     21.83 o 
  -6  -6   3      756.60      712.06     36.62 o 
  -5  -6   3      249.37      242.47     31.14 o 
  -4  -6   3       41.08       26.18     20.93 o 
  -3  -6   3     1397.05     1386.44     50.25 o 
  -2  -6   3        7.45       23.29     19.16 o 
  -1  -6   3      567.95      611.97     37.59 o 
   0  -6   3     1653.61     1639.79     54.13 o 
   1  -6   3      538.68      568.63     38.81 o 
   2  -6   3      190.73      171.27     31.75 o 
   3  -6   3       63.68       54.19     44.03 o 
   4  -6   3      354.11      332.79     59.28 o 
   5  -6   3      275.77      178.67     53.35 o 
   6  -6   3      122.37      161.74     54.19 o 
   7  -6   3       28.07       22.02     47.42 o 
   8  -6   3        2.25       27.10     47.42 o 
 -12  -5   3       27.50       28.96     39.62 o 
 -11  -5   3       15.10       44.86     96.11 o 
  -9  -5   3      123.82      154.69     29.38 o 
  -8  -5   3      188.55      228.02     29.46 o 
  -7  -5   3        6.45       27.47     19.86 o 
  -6  -5   3       14.24       40.66     26.32 o 
  -5  -5   3     1187.05     1128.47     44.58 o 
  -4  -5   3      290.79      319.10     23.46 o 
  -3  -5   3      920.28      963.39     31.34 o 
  -2  -5   3      400.62      484.97     29.60 o 
  -1  -5   3     1400.93     1430.36     44.08 o 
   0  -5   3      270.61      344.07     37.99 o 
   1  -5   3      687.45      680.96     26.76 o 
   2  -5   3      669.98      733.08     30.17 o 
   3  -5   3        5.32      -11.54     23.19 o 
   4  -5   3       85.28       98.22     29.27 o 
   5  -5   3      456.28      479.40     46.60 o 
   6  -5   3      117.19       76.37     53.35 o 
   7  -5   3       97.46       76.83     37.82 o 
   8  -5   3       14.27       20.60     38.34 o 
   9  -5   3       35.74       44.70     41.69 o 
 -12  -4   3        2.98       39.90     40.23 o 
 -11  -4   3        2.90       19.52     37.55 o 
 -10  -4   3       99.92      100.33     37.12 o 
  -9  -4   3      295.22      275.33     31.37 o 
  -8  -4   3      238.63      239.59     29.98 o 
  -7  -4   3       45.61       52.02     21.32 o 
  -6  -4   3      338.51      469.28     34.77 o 
  -5  -4   3      498.18      482.65     60.28 o 
  -4  -4   3     6415.66     6079.72     82.19 o 
  -3  -4   3      893.22      832.42     29.68 o 
  -2  -4   3     1404.64     1732.86     36.59 o 
  -1  -4   3      569.84      549.69     20.73 o 
   0  -4   3       60.71       47.69     12.89 o 
   1  -4   3        9.51       25.96     20.69 o 
   2  -4   3      849.82      849.39     29.20 o 
   3  -4   3      527.81      531.45     26.28 o 
   4  -4   3        7.73       24.45     27.10 o 
   5  -4   3       57.82       60.12     30.54 o 
   6  -4   3       21.55       29.79     31.43 o 
   7  -4   3      196.46      136.52     37.03 o 
   8  -4   3       89.86      133.57     56.73 o 
   9  -4   3        8.55        2.80     45.73 o 
 -12  -3   3       30.09       70.04     68.59 o 
 -11  -3   3        3.43       25.77     38.08 o 
 -10  -3   3      101.12      181.78     60.12 o 
  -9  -3   3      154.81      167.08     66.47 o 
  -8  -3   3      287.37      293.34     29.87 o 
  -7  -3   3      234.16      189.67     25.09 o 
  -6  -3   3        2.25      -15.08     15.08 o 
  -5  -3   3        4.02       -7.78     14.23 o 
  -4  -3   3     7596.23     7682.91     93.33 o 
  -3  -3   3     5110.10     5453.78     73.94 o 
  -2  -3   3      258.66      331.05     24.74 o 
  -1  -3   3       92.61       67.60     12.83 o 
   0  -3   3      322.83      296.63     17.18 o 
   1  -3   3        6.55       22.18     11.77 o 
   2  -3   3      217.00      230.35     18.11 o 
   3  -3   3     1665.84     1711.89     37.83 o 
   4  -3   3       26.08       11.76     21.46 o 
   5  -3   3       98.28      100.33     39.38 o 
   6  -3   3      238.05      219.00     36.53 o 
   7  -3   3      176.00      139.37     37.84 o 
   8  -3   3      171.55      124.89     39.31 o 
   9  -3   3      157.74      141.30     43.21 o 
  10  -3   3        0.01       90.51     42.92 o 
 -12  -2   3        5.31       64.36     42.91 o 
 -11  -2   3       18.26       34.73     36.81 o 
 -10  -2   3        2.75      -20.39     32.31 o 
  -9  -2   3        2.79       13.70     30.51 o 
  -8  -2   3     1093.46     1005.47     42.34 o 
  -7  -2   3      931.23      947.88     38.71 o 
  -6  -2   3      455.51      474.54     41.60 o 
  -5  -2   3       14.02       35.78     15.17 o 
  -4  -2   3     5624.59     6303.48     81.14 o 
  -3  -2   3    11379.76    11588.07    117.10 o 
  -2  -2   3      158.15      207.81     16.71 o 
  -1  -2   3      493.78      457.69     20.03 o 
   0  -2   3      383.59      313.27     21.94 o 
   1  -2   3       84.11       79.02     12.50 o 
   2  -2   3      210.20      271.19     17.82 o 
   3  -2   3     1583.29     1544.18     34.10 o 
   4  -2   3      118.27      109.33     14.66 o 
   5  -2   3      183.43      206.93     30.52 o 
   6  -2   3       21.01        2.53     26.04 o 
   7  -2   3      226.02      201.12     36.21 o 
   8  -2   3        2.33      -15.43     29.07 o 
   9  -2   3      314.38      326.49     46.36 o 
  10  -2   3        7.76       46.15     37.15 o 
 -12  -1   3       21.51       53.05     39.09 o 
 -11  -1   3       10.72       19.81     45.30 o 
 -10  -1   3       16.94       50.40     33.55 o 
  -9  -1   3        0.98        2.74     29.30 o 
  -8  -1   3       40.06       -3.69     29.73 o 
  -7  -1   3     1530.53     1490.00     53.17 o 
  -6  -1   3     1873.43     1863.77     63.67 o 
  -5  -1   3     1159.82     1218.87     36.29 o 
  -4  -1   3      205.68      209.20     17.94 o 
  -3  -1   3     1910.06     1635.95     35.41 o 
  -2  -1   3     5503.59     5612.37     66.04 o 
  -1  -1   3        4.36       34.47     13.08 o 
   0  -1   3       14.56       19.75     21.82 o 
   2  -1   3     1952.40     1680.72     32.18 o 
   3  -1   3      211.82      234.00     16.65 o 
   4  -1   3      221.17      231.76     17.00 o 
   5  -1   3      510.13      499.77     36.00 o 
   6  -1   3        5.68       -5.94     22.54 o 
   7  -1   3       56.83       20.45     31.33 o 
   8  -1   3      137.30      109.45     34.28 o 
   9  -1   3       67.36      154.57     37.73 o 
  10  -1   3       85.14       48.03     36.15 o 
  11  -1   3        1.96      -61.82     65.20 o 
 -11   0   3        1.51      -18.67     33.55 o 
 -10   0   3      111.55      120.58     38.05 o 
  -9   0   3       72.50       64.20     38.53 o 
  -8   0   3        5.91      -17.86     38.53 o 
  -7   0   3      319.23      371.54     63.93 o 
  -6   0   3     7293.26     7253.76     95.73 o 
  -5   0   3     3004.49     3166.95     91.82 o 
  -4   0   3      403.50      415.27     22.22 o 
  -3   0   3       12.80       19.00     11.16 o 
  -1   0   3     5183.88     5782.96     63.25 o 
   0   0   3      892.24      875.90     44.03 o 
   1   0   3       89.98      133.23     13.80 o 
   3   0   3      272.83      276.88     16.85 o 
   4   0   3      220.63      192.17     16.35 o 
   5   0   3        3.37      -15.25     15.25 o 
   6   0   3       59.51       63.51     35.57 o 
   7   0   3       11.48       18.36     25.43 o 
   8   0   3        2.79       17.97     28.04 o 
   9   0   3      133.23      158.25     36.03 o 
  10   0   3      211.56      184.89     41.01 o 
  11   0   3       97.35       63.51     73.67 o 
 -11   1   3        2.80       26.69     36.92 o 
 -10   1   3       12.61       -8.03     31.79 o 
  -9   1   3       39.69        0.14     30.22 o 
  -8   1   3      350.42      380.34     44.24 o 
  -7   1   3       82.76      134.74     32.19 o 
  -6   1   3      612.43      540.79     27.93 o 
  -5   1   3     4058.85     3838.46     60.84 o 
  -4   1   3      101.95      146.01     15.77 o 
  -3   1   3       74.36       52.46     12.26 o 
  -2   1   3       40.69       64.38     12.58 o 
  -1   1   3     4424.69     3828.96     47.25 o 
   0   1   3     5034.80     6224.37     61.73 o 
   1   1   3     3879.92     3926.33     43.72 o 
   2   1   3      557.16      753.02     24.70 o 
   3   1   3     1437.84     1277.58     26.99 o 
   4   1   3       34.00       29.43     12.22 o 
   5   1   3      576.68      582.90     23.70 o 
   6   1   3      432.61      525.08     54.62 o 
   7   1   3      134.70      172.96     28.28 o 
   8   1   3      266.44      257.46     54.62 o 
   9   1   3        0.52        4.31     47.00 o 
  10   1   3      172.67      126.53     36.64 o 
  11   1   3      111.00      180.37     78.75 o 
 -11   2   3       19.54       20.73     34.16 o 
 -10   2   3        2.70       63.69     36.34 o 
  -9   2   3       31.71       44.50     32.69 o 
  -8   2   3      846.75      823.92    104.15 o 
  -7   2   3      645.22      662.64     49.81 o 
  -6   2   3      200.00      274.75     33.82 o 
  -5   2   3      413.92      405.98     22.89 o 
  -4   2   3     1580.71     1415.12     38.95 o 
  -3   2   3       36.86       84.12     13.23 o 
  -1   2   3     3986.72     3741.22     55.86 o 
   0   2   3      247.26      229.92     17.26 o 
   1   2   3     6426.55     7520.55    321.78 o 
   2   2   3      555.46      495.36     38.95 o 
   3   2   3     2256.16     2301.30     48.42 o 
   4   2   3       20.98       17.20     10.33 o 
   5   2   3      512.92      476.99     20.63 o 
   6   2   3       62.90       76.34     15.58 o 
   7   2   3      182.03      161.35     26.63 o 
   8   2   3      110.15       82.06     27.05 o 
   9   2   3       45.57       35.76     28.35 o 
  10   2   3        3.02       28.79     53.35 o 
  11   2   3      143.53      151.58     72.82 o 
  12   2   3      149.11      182.06     81.29 o 
 -11   3   3        4.09       48.07     37.83 o 
 -10   3   3       35.65       99.43     41.34 o 
  -9   3   3        0.26      -15.98     33.60 o 
  -8   3   3      160.72      169.08     37.69 o 
  -7   3   3      297.89      254.65     78.75 o 
  -6   3   3        1.06      -24.56     24.56 o 
  -5   3   3      336.44      366.86     93.99 o 
  -4   3   3      644.78      555.87     48.79 o 
  -3   3   3     1754.76     2014.77     48.84 o 
  -2   3   3     2294.10     2435.79     40.55 o 
   0   3   3     1430.15     1088.56     24.61 o 
   1   3   3    17826.62    18924.37    202.91 o 
   2   3   3        4.24       17.99     16.09 o 
   3   3   3      843.03      772.54     20.82 o 
   4   3   3      346.47      353.40     17.18 o 
   5   3   3      403.92      403.85     20.24 o 
   6   3   3      855.32      885.36     28.88 o 
   7   3   3       20.56        9.48     15.53 o 
   8   3   3      226.28      264.40     33.82 o 
   9   3   3       69.96       54.36     28.18 o 
  10   3   3       12.10       -2.54     52.50 o 
  11   3   3       61.88      -12.70     59.28 o 
  12   3   3       98.41       77.90     70.28 o 
 -10   4   3      140.18      167.68    110.51 o 
  -9   4   3       53.31      119.78     54.19 o 
  -8   4   3       10.36       50.58     32.35 o 
  -7   4   3      268.07      193.78     99.92 o 
  -6   4   3        1.44        9.07     27.02 o 
  -5   4   3       14.14       14.01     30.91 o 
  -4   4   3      951.33     1035.95     31.13 o 
  -3   4   3     1874.12     1765.96     38.02 o 
  -2   4   3      666.94      846.14     26.25 o 
  -1   4   3     1248.57     1155.21     27.98 o 
   2   4   3     1039.27     1141.70     34.18 o 
   3   4   3     7640.37     7875.72     77.69 o 
   4   4   3        3.02        7.79      9.50 o 
   5   4   3       34.31       28.01     12.36 o 
   6   4   3      607.67      565.29     24.79 o 
   7   4   3      321.15      406.80     26.28 o 
   8   4   3       36.89       30.65     23.96 o 
   9   4   3      252.35      292.99     65.20 o 
  10   4   3      188.18      193.91     65.20 o 
  11   4   3        0.38        6.77     58.43 o 
  12   4   3       38.69       15.24     64.36 o 
 -10   5   3       20.39      106.36     40.09 o 
  -9   5   3       74.27       75.53     36.15 o 
  -8   5   3       22.50       -8.29     42.76 o 
  -7   5   3       57.60       35.40     31.75 o 
  -6   5   3       16.17       12.38     30.07 o 
  -5   5   3        1.36        1.78     26.14 o 
  -4   5   3       61.99       39.45     24.73 o 
  -3   5   3      292.21      267.53     20.80 o 
  -2   5   3     2045.69     2028.75     61.64 o 
  -1   5   3     2415.71     2736.04     45.17 o 
   0   5   3        3.25       16.18     14.55 o 
   1   5   3     1686.84     1583.20     31.65 o 
   2   5   3     2151.62     2124.30     34.83 o 
   3   5   3     1439.48     1539.58     29.65 o 
   5   5   3      397.49      483.36     22.01 o 
   6   5   3       12.30       -2.22     12.60 o 
   7   5   3      927.30      950.77     33.89 o 
   8   5   3       71.29       61.07     20.18 o 
   9   5   3       12.85        5.08     49.96 o 
  10   5   3      376.21      291.30     73.67 o 
  11   5   3       26.47      -51.65     53.35 o 
  12   5   3       17.88      -46.57     62.66 o 
  -9   6   3        6.96       80.95     39.01 o 
  -8   6   3      145.68      182.25     42.68 o 
  -7   6   3        6.05       46.39     35.24 o 
  -6   6   3      161.55      139.97     37.19 o 
  -5   6   3       43.28       35.23     31.00 o 
  -4   6   3      228.04      253.98     36.14 o 
  -3   6   3       10.77        6.71     16.78 o 
  -2   6   3      584.58      544.17     26.62 o 
  -1   6   3      829.07      878.45     40.40 o 
   0   6   3        7.19       21.53     12.91 o 
   1   6   3     2428.65     2287.45     40.53 o 
   2   6   3     1003.09      920.31     26.16 o 
   3   6   3      543.39      522.71     21.47 o 
   4   6   3     1381.24     1315.71     31.42 o 
   5   6   3     1521.72     1634.55     39.78 o 
   6   6   3       96.89      124.90     17.83 o 
   7   6   3      135.90      147.92     22.82 o 
   8   6   3      862.68      851.74     50.05 o 
   9   6   3      125.17       56.73     53.35 o 
  10   6   3      187.44      169.36     64.36 o 
  11   6   3      384.80      349.72     79.60 o 
  12   6   3       14.14       -5.08     60.12 o 
  -9   7   3        0.08       16.32     46.15 o 
  -8   7   3        9.46       53.91     35.13 o 
  -7   7   3      134.75      113.38     56.31 o 
  -6   7   3      100.14       56.59     34.73 o 
  -5   7   3       54.85       58.73     34.45 o 
  -4   7   3        2.19       24.05     29.59 o 
  -3   7   3      308.89      282.53     25.40 o 
  -2   7   3      159.08      204.65     38.58 o 
  -1   7   3     2384.29     2049.38     44.35 o 
   0   7   3      507.55      541.59     26.56 o 
   1   7   3      121.38      128.44     17.68 o 
   2   7   3      458.73      562.00     28.00 o 
   3   7   3     1172.44     1178.21     48.98 o 
   4   7   3     2035.44     1874.47     38.72 o 
   5   7   3     2231.34     2325.21     45.26 o 
   6   7   3      363.39      355.29     24.65 o 
   7   7   3      818.35      900.39     48.49 o 
   8   7   3      178.61      203.74     36.82 o 
   9   7   3      606.63      528.99     50.98 o 
  10   7   3      170.84      192.22     62.66 o 
  11   7   3       14.91       21.17     55.04 o 
  12   7   3        8.18       41.49     64.36 o 
  -8   8   3        4.45       20.73     45.73 o 
  -7   8   3       62.30       66.16     36.05 o 
  -6   8   3       12.09      -15.24     33.33 o 
  -5   8   3        6.16       23.42     33.96 o 
  -4   8   3        3.85      -13.39     31.33 o 
  -3   8   3       41.59       91.36     33.36 o 
  -2   8   3       69.24       92.82     21.48 o 
  -1   8   3       50.00       84.12     20.06 o 
   0   8   3      936.73      917.93     33.53 o 
   1   8   3        4.09        2.26     14.67 o 
   2   8   3      244.41      277.61     20.11 o 
   3   8   3        4.50        1.78     12.24 o 
   4   8   3      467.16      456.47     24.18 o 
   5   8   3     1723.56     1818.87     42.96 o 
   6   8   3     2643.76     2715.52     54.05 o 
   7   8   3        1.74      -26.26     26.26 o 
   8   8   3      517.07      581.23     49.06 o 
   9   8   3      703.33      683.52     54.49 o 
  10   8   3      434.97      395.52     47.58 o 
  11   8   3        6.07      -26.25     51.65 o 
  12   8   3       49.89       20.32     61.82 o 
  -7   9   3        5.83      -17.78     39.80 o 
  -6   9   3       33.71      135.49     52.50 o 
  -5   9   3        3.16       -9.31     39.80 o 
  -4   9   3        0.06       22.86     39.80 o 
  -3   9   3        0.38      -11.01     38.11 o 
  -2   9   3      377.72      378.49     36.16 o 
  -1   9   3       11.14       24.28     23.60 o 
   0   9   3      667.11      713.16     42.06 o 
   1   9   3      153.04      119.19     26.04 o 
   2   9   3      739.71      766.57     39.55 o 
   3   9   3      561.52      586.03     37.43 o 
   4   9   3      259.26      254.31     35.14 o 
   5   9   3      838.03      826.30     40.88 o 
   6   9   3     2759.66     2753.96    100.34 o 
   7   9   3      578.81      572.43     71.13 o 
   8   9   3       97.96       84.87     55.04 o 
   9   9   3       16.92       42.30     33.52 o 
  10   9   3        5.95      -15.25     47.00 o 
  -7  10   3       15.73      -11.86     49.96 o 
  -6  10   3       40.76      138.03     55.89 o 
  -5  10   3       36.49       44.88     49.96 o 
  -4  10   3        3.60        6.77     42.34 o 
  -3  10   3       14.38       61.82     44.88 o 
  -2  10   3       13.79       13.55     40.65 o 
  -1  10   3      238.92      233.82     46.57 o 
   0  10   3      414.32      541.00     43.10 o 
   1  10   3        7.45       -7.92     24.46 o 
   2  10   3      535.53      515.52     40.41 o 
   3  10   3      655.42      711.31     42.92 o 
   4  10   3      488.41      567.26     71.98 o 
   5  10   3      168.52      126.51     48.27 o 
   6  10   3     2292.85     2206.31     66.01 o 
   7  10   3     2078.33     1854.47    106.70 o 
   8  10   3      288.42      373.43     63.51 o 
   9  10   3       24.48        9.31     44.88 o 
  10  10   3       14.11       71.98     51.65 o 
  -6  11   3        0.03       -2.54     50.81 o 
  -5  11   3       32.86       51.65     52.50 o 
  -4  11   3       93.27       95.69     53.35 o 
  -3  11   3        9.96       22.02     45.73 o 
  -2  11   3        0.14       53.35     44.88 o 
   0  11   3      298.33      310.53     39.52 o 
   1  11   3       32.21       34.43     36.84 o 
   2  11   3      114.10      108.64     31.67 o 
   3  11   3      753.28      697.64     98.65 o 
   4  11   3      542.88      628.89     46.42 o 
   5  11   3      512.88      512.15     44.88 o 
   6  11   3        2.68       -9.31     38.11 o 
   7  11   3       67.20      115.16     51.65 o 
   8  11   3        6.60       15.24     41.49 o 
   9  11   3       11.63       49.11     49.11 o 
  10  11   3        0.13       29.64     53.35 o 
  11  11   3       64.81       77.90     56.73 o 
  -5  12   3        1.18       47.42     55.04 o 
  -4  12   3       30.40      -45.73     45.73 o 
  -3  12   3       29.32       27.94     46.57 o 
  -2  12   3        0.16       61.82     47.42 o 
  -1  12   3        0.07        0.85     48.27 o 
   0  12   3        1.34      -22.87     28.07 o 
   1  12   3      504.13      624.97     59.28 o 
   2  12   3       15.69       -2.22     30.52 o 
   3  12   3      276.26      326.74     64.36 o 
   4  12   3      962.11      948.34     54.84 o 
   5  12   3      669.86      793.68     76.63 o 
   6  12   3       76.40       94.84     48.27 o 
   7  12   3      430.51      461.50     71.98 o 
   8  12   3      200.85      252.34     62.66 o 
   9  12   3       57.03       45.73     55.04 o 
  10  12   3       36.12      176.98     63.51 o 
  -3  13   3        5.14       74.52     55.04 o 
  -2  13   3       14.20      -44.88     44.88 o 
  -1  13   3       30.26      -33.87     49.11 o 
   0  13   3       41.19       77.29     37.33 o 
   1  13   3       54.59       93.53     55.89 o 
   2  13   3      460.61      517.39     53.35 o 
   3  13   3       24.89      -21.25     29.60 o 
   4  13   3       13.01        8.02     29.18 o 
   5  13   3        0.91       36.41     41.49 o 
   6  13   3        4.13       30.48     45.73 o 
   7  13   3       20.11       49.11     46.57 o 
   8  13   3      126.64      128.71     59.28 o 
   9  13   3      155.59      138.03     56.73 o 
  10  13   3       74.88      221.01     71.13 o 
  -2  14   3       41.10       13.55     55.89 o 
  -1  14   3       52.07       66.05     56.73 o 
   0  14   3       21.09      103.31     55.04 o 
   1  14   3      103.11      117.29     40.06 o 
   2  14   3      172.44      175.85     41.61 o 
   3  14   3      183.58      289.21     44.61 o 
   4  14   3        6.55       21.60     47.42 o 
   5  14   3       76.42       49.96     48.27 o 
   6  14   3      103.12       97.38     48.27 o 
   7  14   3        3.45       88.07     51.65 o 
   8  14   3       86.14      137.18     64.36 o 
   9  14   3      136.28      137.18     66.05 o 
   0  15   3      114.09       33.02     55.04 o 
   1  15   3       90.41      107.54     58.43 o 
   2  15   3        5.72       24.88     53.77 o 
   3  15   3        2.45        1.63     41.92 o 
   4  15   3       14.53       10.16     48.27 o 
   5  15   3       18.62       11.01     48.27 o 
   6  15   3       60.81       99.92     54.19 o 
   7  15   3       57.65      110.08     56.73 o 
  -6 -12   4      128.74      171.93     44.61 o 
  -5 -12   4      242.18      254.05     47.00 o 
  -4 -12   4       89.05       41.77     38.02 o 
  -3 -12   4        0.69       26.87     36.89 o 
  -2 -12   4        0.33       56.35     38.45 o 
  -1 -12   4        4.90      -68.64     85.95 o 
  -8 -11   4       51.26       22.54     34.17 o 
  -7 -11   4        0.05      -22.86     54.19 o 
  -6 -11   4        8.11       25.45     34.11 o 
  -5 -11   4      144.11      141.69     39.81 o 
  -4 -11   4       67.43       72.80     40.22 o 
  -3 -11   4       62.24      150.23     39.05 o 
  -2 -11   4        0.63        2.37     32.79 o 
  -1 -11   4        9.09       42.22     34.17 o 
   0 -11   4       13.50       43.19     55.89 o 
   1 -11   4       12.58      -11.01     53.35 o 
   2 -11   4       27.46      -37.26     49.96 o 
  -9 -10   4       79.24       80.55     39.19 o 
  -8 -10   4      257.41      317.89     46.93 o 
  -7 -10   4      157.89      206.16     41.01 o 
  -6 -10   4       48.19       82.55     61.82 o 
  -5 -10   4       19.47       31.73     30.80 o 
  -4 -10   4      257.44      235.12     40.33 o 
  -3 -10   4       38.79       43.44     32.27 o 
  -2 -10   4        0.11        0.90     30.73 o 
  -1 -10   4        8.82       -6.48     36.84 o 
   0 -10   4       99.79       81.88     68.59 o 
   1 -10   4       20.52       28.79     46.57 o 
   2 -10   4        2.92        1.69     50.81 o 
   3 -10   4        9.94       36.41     55.04 o 
 -10  -9   4       25.18       78.34     37.42 o 
  -8  -9   4        8.73      -21.60     29.32 o 
  -7  -9   4       52.80       66.86     33.03 o 
  -6  -9   4       59.37       39.69     29.92 o 
  -5  -9   4       10.70        6.77     26.24 o 
  -4  -9   4       98.85       80.61     39.38 o 
  -3  -9   4      388.04      409.53     77.06 o 
  -2  -9   4      117.14      123.76     33.23 o 
  -1  -9   4       23.24       -4.72     28.32 o 
   0  -9   4       37.01        3.19     29.49 o 
   1  -9   4      160.96      208.31     57.58 o 
   2  -9   4        7.86       14.40     48.27 o 
   3  -9   4        4.83       55.04     53.35 o 
   4  -9   4       81.09      142.26     57.58 o 
   5  -9   4       41.01       88.91     58.43 o 
 -10  -8   4      112.53      117.36     38.27 o 
  -9  -8   4       39.47        6.63     31.09 o 
  -8  -8   4        0.39       12.98     31.33 o 
  -7  -8   4      148.67      132.44     35.31 o 
  -6  -8   4      130.45      103.58     30.73 o 
  -5  -8   4       63.34       91.46     29.53 o 
  -4  -8   4      539.63      529.29     69.44 o 
  -3  -8   4      119.85      142.54     31.67 o 
  -2  -8   4      763.56      706.44     49.40 o 
  -1  -8   4      134.62      120.71     33.13 o 
   0  -8   4        3.82       37.45     28.81 o 
   1  -8   4       45.27       20.61     27.10 o 
   2  -8   4      241.01      138.87     52.50 o 
   3  -8   4       30.54       44.88     53.35 o 
   4  -8   4        0.83       57.58     50.81 o 
   5  -8   4        9.58       14.40     49.11 o 
   6  -8   4        2.24       14.40     53.35 o 
 -10  -7   4        7.31       31.99     35.99 o 
  -9  -7   4       11.31       25.38     29.88 o 
  -8  -7   4       10.82       56.99     31.58 o 
  -7  -7   4       21.17       34.22     43.61 o 
  -6  -7   4       77.55      106.58     31.43 o 
  -5  -7   4     1128.46     1126.63     54.73 o 
  -4  -7   4       10.09       16.54     23.51 o 
  -3  -7   4       86.01       42.19     24.58 o 
  -2  -7   4      570.62      574.49     42.50 o 
  -1  -7   4      715.62      652.52     44.58 o 
   0  -7   4      370.63      337.72     35.79 o 
   1  -7   4       29.86       37.65     26.00 o 
   2  -7   4      729.44      524.16     66.90 o 
   3  -7   4      339.19      273.51     61.82 o 
   4  -7   4       34.26       88.91     49.96 o 
   5  -7   4        4.35       11.86     45.73 o 
   6  -7   4        0.28       69.44     53.35 o 
   7  -7   4        5.36      -21.17     49.11 o 
 -11  -6   4       63.42       57.58     48.27 o 
 -10  -6   4        0.23       26.15     37.68 o 
  -9  -6   4       48.11       47.42     43.19 o 
  -8  -6   4       27.89       49.96     38.11 o 
  -7  -6   4        5.89       31.07     27.00 o 
  -6  -6   4      517.47      580.05     44.61 o 
  -5  -6   4      730.89      690.49     45.80 o 
  -4  -6   4      436.46      424.23     37.07 o 
  -3  -6   4       66.41      105.57     24.96 o 
  -2  -6   4      134.69      130.03     25.32 o 
  -1  -6   4      745.87      709.92     40.99 o 
   0  -6   4     1272.83     1117.92     49.00 o 
   1  -6   4      198.73      160.09     27.61 o 
   2  -6   4      254.01      196.16     31.01 o 
   3  -6   4      163.34      161.74     50.81 o 
   4  -6   4       31.59       32.18     44.88 o 
   5  -6   4        9.91      -11.86     44.03 o 
   6  -6   4        8.04       44.03     50.81 o 
   7  -6   4        0.91       52.50     52.50 o 
 -11  -5   4       47.03       53.31     39.94 o 
 -10  -5   4       12.37       24.87     36.84 o 
  -9  -5   4       19.17        8.49     36.12 o 
  -8  -5   4       29.10       13.33     22.31 o 
  -7  -5   4        2.43      -18.13     27.23 o 
  -6  -5   4      452.99      476.94     35.08 o 
  -5  -5   4     1290.43     1331.57     43.02 o 
  -4  -5   4     1325.36     1228.12     39.00 o 
  -3  -5   4       13.93        5.98     16.28 o 
  -2  -5   4      265.07      349.30     31.04 o 
  -1  -5   4      607.11      606.37     24.86 o 
   0  -5   4     5961.28     5502.70    147.03 o 
   1  -5   4     3225.21     3170.33     57.19 o 
   2  -5   4       94.64       91.92     19.74 o 
   3  -5   4       38.40       68.55     26.85 o 
   4  -5   4      106.83      107.80     33.47 o 
   5  -5   4       17.62       20.32     29.94 o 
   6  -5   4       20.63      -11.76     35.99 o 
   7  -5   4        5.56        3.13     42.34 o 
   8  -5   4        6.46       28.84     39.27 o 
 -11  -4   4       21.72        9.43     35.08 o 
 -10  -4   4       79.01       54.99     35.38 o 
  -9  -4   4        0.21       -2.21     22.33 o 
  -8  -4   4      177.63      194.35     29.78 o 
  -7  -4   4       55.25       28.42     21.89 o 
  -6  -4   4        2.34        1.51     19.21 o 
  -5  -4   4      902.71      985.83     48.40 o 
  -4  -4   4     6038.92     6414.30     88.19 o 
  -3  -4   4        5.98       37.59     16.46 o 
  -2  -4   4      194.85      258.45     20.66 o 
  -1  -4   4      178.90      195.98     17.65 o 
   0  -4   4     2487.57     2365.77     45.40 o 
   1  -4   4     3548.35     3378.08     57.09 o 
   2  -4   4      149.73       99.02     18.05 o 
   3  -4   4       11.54        5.09     16.55 o 
   4  -4   4        1.21      -11.50     24.35 o 
   5  -4   4      105.95      154.24     35.31 o 
   6  -4   4       34.97       23.94     32.53 o 
   7  -4   4       81.61       91.22     38.43 o 
   8  -4   4        0.12       55.22     44.88 o 
   9  -4   4       13.42       -4.57     42.76 o 
 -11  -3   4       14.10       52.06     37.80 o 
 -10  -3   4       67.71       34.83     41.07 o 
  -9  -3   4      297.17      346.06     77.06 o 
  -8  -3   4        1.88        7.44     32.49 o 
  -7  -3   4       16.83      -16.18     18.31 o 
  -6  -3   4      263.18      280.54     54.15 o 
  -5  -3   4       15.89        6.32     14.78 o 
  -4  -3   4      819.00      827.71     32.57 o 
  -3  -3   4     3741.43     3954.40     62.36 o 
  -2  -3   4     6821.98     6667.06    127.27 o 
  -1  -3   4     1494.87     1666.89     36.80 o 
   0  -3   4      745.39      805.38     35.91 o 
   1  -3   4      959.67      972.46     30.10 o 
   2  -3   4     1235.01     1166.55     33.31 o 
   3  -3   4      170.44      169.12     19.00 o 
   4  -3   4       37.68       42.04     24.81 o 
   5  -3   4       89.28       90.81     31.72 o 
   6  -3   4       55.34      -16.00     91.03 o 
   7  -3   4      180.85      173.42     38.80 o 
   8  -3   4       50.16       63.32     38.20 o 
   9  -3   4       40.23        3.04     66.47 o 
 -11  -2   4        1.59        2.95     36.80 o 
 -10  -2   4       46.35       25.05     53.35 o 
  -9  -2   4      273.17      249.49     77.06 o 
  -8  -2   4      263.27      292.26     41.29 o 
  -7  -2   4        0.01        2.45     17.87 o 
  -6  -2   4      166.74      161.85     23.88 o 
  -5  -2   4      294.75      260.99     23.68 o 
  -4  -2   4      129.22      144.79     19.09 o 
  -2  -2   4    11518.99    11518.22    117.39 o 
  -1  -2   4      249.79      223.80     19.42 o 
   0  -2   4       48.73       27.28     12.93 o 
   1  -2   4      193.35      200.23     17.10 o 
   2  -2   4     1689.47     1620.31     37.08 o 
   3  -2   4      353.66      343.25     28.81 o 
   4  -2   4      437.15      403.50     23.45 o 
   5  -2   4        0.04      -13.68     23.05 o 
   6  -2   4      162.64      177.97     47.00 o 
   7  -2   4        7.13        0.52     29.91 o 
   8  -2   4      336.04      407.56     48.77 o 
   9  -2   4        7.07        4.50     38.53 o 
  10  -2   4       23.08       53.31     38.46 o 
 -11  -1   4       45.65       88.71     47.84 o 
 -10  -1   4        0.03        7.93     33.72 o 
  -9  -1   4       89.07      104.60     35.64 o 
  -8  -1   4      676.40      762.42     99.92 o 
  -7  -1   4      239.62      282.74     54.47 o 
  -6  -1   4       47.79       20.22     18.25 o 
  -5  -1   4        1.31       -7.12     14.58 o 
  -4  -1   4     6737.37     7463.64    125.53 o 
  -3  -1   4     1320.74     1257.47     33.45 o 
  -2  -1   4       30.09       62.85     13.28 o 
  -1  -1   4      192.53      154.63     16.49 o 
   0  -1   4      680.25      652.96     46.52 o 
   1  -1   4       58.68       37.67     12.20 o 
   2  -1   4      258.00      297.35     18.98 o 
   3  -1   4      668.65      630.96     24.90 o 
   4  -1   4     1550.55     1345.98     34.00 o 
   5  -1   4      217.28      200.78     28.44 o 
   6  -1   4       26.28       13.04     42.76 o 
   7  -1   4      229.12      288.09     39.46 o 
   8  -1   4      192.26      220.26     37.90 o 
   9  -1   4      211.36      191.76     41.51 o 
  10  -1   4        5.08       25.40     63.51 o 
 -11   0   4       87.42       91.49     40.14 o 
 -10   0   4       65.81       98.32     36.84 o 
  -9   0   4        0.34       -2.56     30.38 o 
  -8   0   4      501.77      468.23     48.05 o 
  -7   0   4      611.34      595.26     33.71 o 
  -6   0   4      135.88      123.59     21.09 o 
  -5   0   4      812.43      880.78     32.48 o 
  -4   0   4      801.36      899.66     30.61 o 
  -3   0   4     1760.93     1934.11     39.70 o 
  -1   0   4     1328.96     1570.24     32.57 o 
   1   0   4       14.52       18.13     10.84 o 
   2   0   4      220.60      232.72     18.20 o 
   3   0   4      920.47      912.05     27.29 o 
   4   0   4     1637.40     1565.57     35.66 o 
   5   0   4      690.52      649.42     26.52 o 
   6   0   4       12.69       39.29     24.20 o 
   7   0   4       80.64       82.35     28.97 o 
   8   0   4      548.06      572.30     47.77 o 
   9   0   4      168.01      190.20     38.53 o 
  10   0   4       16.49      -44.88     58.43 o 
  11   0   4        2.19       82.99     72.82 o 
 -11   1   4       59.60      140.81     44.64 o 
 -10   1   4      257.57      237.74     45.01 o 
  -9   1   4      167.48      171.86     39.94 o 
  -8   1   4       51.93       29.18     40.22 o 
  -7   1   4      283.94      221.51     36.28 o 
  -6   1   4     3441.29     3188.96     78.63 o 
  -5   1   4      360.59      293.42     23.24 o 
  -3   1   4        3.22      -10.03     11.23 o 
  -2   1   4      216.95      289.20     18.05 o 
  -1   1   4      182.31      133.43     15.88 o 
   0   1   4      428.12      397.07     28.96 o 
   2   1   4        2.47       25.71     11.18 o 
   3   1   4       21.10       11.54     11.14 o 
   4   1   4      594.93      582.69     23.06 o 
   5   1   4     1031.40      932.28     28.72 o 
   6   1   4     2146.25     1874.10     56.64 o 
   7   1   4       10.00       24.96     23.81 o 
   8   1   4        1.15      -24.57     24.57 o 
   9   1   4      548.07      571.46     78.33 o 
  10   1   4       35.60       21.17     58.43 o 
  11   1   4       17.98      -22.86     61.82 o 
 -11   2   4       61.72       34.92     39.23 o 
 -10   2   4      152.52      174.35     42.29 o 
  -9   2   4      407.99      415.38     88.91 o 
  -8   2   4       20.75      -23.23     27.52 o 
  -7   2   4      665.35      572.98     48.09 o 
  -6   2   4     1148.68     1036.85     52.13 o 
  -5   2   4     1466.78     1418.79     38.41 o 
  -4   2   4       25.80        4.45     13.25 o 
  -2   2   4      202.10      240.39     17.43 o 
  -1   2   4       77.65      182.90     31.33 o 
   1   2   4     1797.37     1647.00     49.90 o 
   2   2   4       76.66       77.46     10.54 o 
   3   2   4      413.75      386.76     17.00 o 
   4   2   4      327.35      287.52     19.05 o 
   5   2   4      250.64      274.43     19.78 o 
   6   2   4     2070.62     2093.19     43.62 o 
   7   2   4     1110.90      899.34     42.69 o 
   8   2   4       47.58       34.97     41.92 o 
   9   2   4       18.42      -16.09     45.73 o 
  10   2   4      191.84      193.07     70.28 o 
  11   2   4      142.59      108.39     71.98 o 
 -11   3   4        8.48       33.89     39.32 o 
 -10   3   4       85.80      139.28     42.75 o 
  -9   3   4      247.63      230.08     44.24 o 
  -8   3   4      522.60      528.24     57.58 o 
  -7   3   4       11.92       -6.15     30.48 o 
  -6   3   4      131.63       96.65     28.65 o 
  -5   3   4      418.62      425.29     25.31 o 
  -4   3   4     1315.11     1030.89     32.10 o 
  -3   3   4      561.20      582.17     26.44 o 
  -1   3   4      800.88      645.70     22.67 o 
   1   3   4       10.95       11.31     18.63 o 
   2   3   4        8.28       15.81     18.21 o 
   3   3   4     1577.79     1652.76     45.21 o 
   5   3   4      240.50      243.79     18.12 o 
   6   3   4     1979.98     1895.48     40.60 o 
   7   3   4      972.21      882.31     32.58 o 
   8   3   4      269.26      279.93     44.88 o 
   9   3   4      153.82      181.21     59.28 o 
  10   3   4       33.27      -38.11     47.42 o 
  11   3   4      168.16      222.71     77.06 o 
  12   3   4       57.08       38.95     69.44 o 
 -10   4   4        2.81      109.96     77.06 o 
  -9   4   4      379.09      353.62     49.48 o 
  -8   4   4      654.98      633.30     52.95 o 
  -7   4   4        0.48      -27.87     27.87 o 
  -6   4   4       56.02       62.66     29.20 o 
  -5   4   4      812.47      721.33     46.15 o 
  -4   4   4      874.70      838.87     30.85 o 
  -3   4   4     1133.84     1003.72     31.44 o 
  -2   4   4       29.25       31.45     13.99 o 
  -1   4   4       17.78       16.28     12.66 o 
   0   4   4      173.73      115.83     13.07 o 
   2   4   4       15.47      -15.24     19.48 o 
   3   4   4      278.50      328.48     25.73 o 
   4   4   4     1330.93     1448.05     27.64 o 
   5   4   4      402.83      469.83     20.61 o 
   6   4   4      108.66      110.15     16.75 o 
   7   4   4      432.38      465.77     30.55 o 
   8   4   4      737.09      753.64     81.29 o 
   9   4   4      279.10      285.37     63.51 o 
  10   4   4       61.88       33.02     52.50 o 
  11   4   4      114.87       88.07     66.90 o 
  12   4   4      293.94      350.57     88.91 o 
 -10   5   4       10.15       19.03    111.35 o 
  -9   5   4       30.47       17.08     34.32 o 
  -8   5   4      542.65      521.76     96.96 o 
  -7   5   4       19.19       52.43     41.92 o 
  -6   5   4      134.23      144.20     34.62 o 
  -5   5   4      192.39      226.20     52.50 o 
  -4   5   4      337.77      427.56     27.49 o 
  -3   5   4      343.36      431.21     26.07 o 
  -2   5   4      215.35      195.81     19.84 o 
   0   5   4       94.91      123.32     15.23 o 
   1   5   4        7.49       27.55     11.23 o 
   2   5   4     1474.53     1363.26     26.33 o 
   3   5   4     1644.63     1751.62     48.50 o 
   4   5   4     2090.51     2281.47     36.60 o 
   5   5   4      345.56      327.62     18.42 o 
   6   5   4      410.97      435.89     24.60 o 
   7   5   4      430.00      433.91     25.82 o 
   8   5   4      679.05      696.08     47.17 o 
   9   5   4      673.36      732.47     86.37 o 
  10   5   4        0.80      -17.78     48.27 o 
  11   5   4      145.10       97.38     64.36 o 
  12   5   4      155.18       54.19     70.28 o 
  -9   6   4        1.91       29.84     37.19 o 
  -8   6   4      156.59      262.44     89.76 o 
  -7   6   4      255.28      286.63     65.20 o 
  -6   6   4       33.34       28.58     51.65 o 
  -5   6   4      342.37      378.73     89.34 o 
  -4   6   4       43.16       46.81     27.55 o 
  -3   6   4     1202.29     1159.58     36.92 o 
  -2   6   4      312.04      277.36     30.63 o 
   0   6   4     1665.21     1715.48     37.70 o 
   1   6   4     1001.18     1200.58     30.02 o 
   2   6   4     1214.88     1260.57     29.36 o 
   3   6   4     1638.99     1763.34     33.56 o 
   4   6   4      948.15      889.45     25.49 o 
   5   6   4      897.28      945.03     27.36 o 
   6   6   4       17.62        9.83     13.71 o 
   7   6   4       19.75       28.23     24.53 o 
   8   6   4      154.78      166.32     35.31 o 
   9   6   4     1194.32     1257.48     95.69 o 
  10   6   4      840.73      946.71     99.92 o 
  11   6   4       86.53       65.20     60.12 o 
  12   6   4       17.35       16.09     67.74 o 
  -9   7   4       12.07       34.45     38.73 o 
  -8   7   4        1.26      -15.83     62.66 o 
  -7   7   4      118.98      152.51     58.85 o 
  -6   7   4        7.11       -7.65     32.58 o 
  -5   7   4       51.51       52.11     33.33 o 
  -4   7   4      121.62      132.60     34.45 o 
  -3   7   4      186.61      178.23     24.59 o 
  -2   7   4     1938.50     2191.15     49.27 o 
   0   7   4      803.23      774.01     28.97 o 
   1   7   4       30.13       30.27     14.98 o 
   2   7   4     5128.91     5802.08     86.45 o 
   3   7   4      130.86      137.74     16.15 o 
   4   7   4      192.35      220.95     18.38 o 
   5   7   4      820.53      897.49     28.97 o 
   6   7   4      777.59      794.55     29.43 o 
   7   7   4        1.99      -23.60     23.60 o 
   8   7   4       66.52       31.17     29.92 o 
   9   7   4      726.49      780.72     56.18 o 
  10   7   4     1005.78     1037.32     94.84 o 
  11   7   4      113.03      133.79     66.05 o 
  12   7   4        7.12      -14.40     67.74 o 
  -8   8   4       14.49       16.55     69.01 o 
  -7   8   4       11.97       62.51     38.22 o 
  -6   8   4      111.70       96.95     37.81 o 
  -5   8   4       79.68       60.92     33.99 o 
  -4   8   4       39.92       20.74     32.82 o 
  -3   8   4       91.56      131.88     33.83 o 
  -2   8   4      791.75      820.47     35.65 o 
  -1   8   4      875.12      923.93     35.12 o 
   0   8   4     2257.87     2207.12     47.86 o 
   1   8   4     1506.83     1574.13     39.57 o 
   2   8   4      939.73      985.21     30.91 o 
   3   8   4       78.04       74.81     16.24 o 
   4   8   4      178.14      208.86     19.69 o 
   5   8   4       75.62       92.43     18.04 o 
   6   8   4      514.58      573.12     43.60 o 
   7   8   4      827.21      781.16     48.46 o 
   8   8   4      402.72      453.52     94.84 o 
   9   8   4      478.47      535.13     73.25 o 
  10   8   4        7.29      -31.33     49.11 o 
  11   8   4      104.07      103.31     64.36 o 
  12   8   4        3.04      -39.80     58.43 o 
  -7   9   4        1.08       18.68     37.44 o 
  -6   9   4       36.50       88.25     38.38 o 
  -5   9   4      108.47       97.97     40.72 o 
  -4   9   4      139.75      145.21     38.06 o 
  -3   9   4       88.35       75.36     55.46 o 
  -2   9   4        9.76       23.84     38.69 o 
  -1   9   4      889.23      934.52     53.57 o 
   0   9   4     2091.05     2056.48     49.81 o 
   1   9   4      564.07      582.56     30.79 o 
   2   9   4       15.85       14.07     16.33 o 
   3   9   4        0.82      -10.12     14.66 o 
   4   9   4     1157.44     1190.72     67.32 o 
   5   9   4      554.51      501.63     28.55 o 
   6   9   4      504.41      563.41     43.40 o 
   7   9   4     1108.86     1002.64     55.60 o 
   8   9   4      427.09      362.19     44.72 o 
   9   9   4        0.39      -19.30     28.44 o 
  10   9   4        0.78      -29.53     29.53 o 
  11   9   4      237.43      226.09     73.67 o 
  12   9   4       29.47       35.57     63.51 o 
  -7  10   4        2.29      109.24     55.89 o 
  -6  10   4        0.11       95.69     51.65 o 
  -5  10   4       34.37      136.33     51.65 o 
  -4  10   4      189.88      170.20     50.81 o 
  -3  10   4      223.74      343.80     57.58 o 
  -2  10   4      576.02      688.44     69.44 o 
  -1  10   4       17.45       24.70     27.61 o 
   0  10   4        8.04        6.02     26.00 o 
   1  10   4      207.97      223.96     35.14 o 
   2  10   4      253.19      278.06     34.07 o 
   3  10   4        5.41       16.63     22.91 o 
   4  10   4      115.46       93.81     39.38 o 
   5  10   4     2556.31     2487.31     93.15 o 
   6  10   4      950.91      915.38     84.68 o 
   7  10   4      786.74      808.68     84.68 o 
   8  10   4       82.61       66.90     49.96 o 
   9  10   4       78.48       82.14     52.50 o 
  10  10   4       36.39       46.57     50.81 o 
  -6  11   4       10.73      -20.32     49.11 o 
  -5  11   4        1.12       27.94     48.27 o 
  -4  11   4       97.29       66.90     49.11 o 
  -3  11   4      173.82      135.49     51.65 o 
  -2  11   4      255.92      320.93     56.73 o 
  -1  11   4      183.10      241.24     43.61 o 
   0  11   4      273.11      263.17     38.62 o 
   1  11   4      310.69      369.73     40.99 o 
   2  11   4      704.52      684.93     47.96 o 
   3  11   4      345.57      382.27     81.29 o 
   4  11   4      191.62      196.82     34.17 o 
   5  11   4     1310.15     1085.58     87.22 o 
   6  11   4      582.96      410.69     67.74 o 
   7  11   4        1.48      -26.25     42.34 o 
   8  11   4       31.63        0.00     42.34 o 
   9  11   4        5.91       19.48     49.96 o 
  10  11   4       12.01       99.07     58.43 o 
  11  11   4        5.22       74.52     58.43 o 
  -5  12   4       34.17      122.78     57.58 o 
  -4  12   4       13.43       52.50     50.81 o 
  -3  12   4        6.51       53.35     53.35 o 
  -2  12   4        6.14       -4.23     44.03 o 
  -1  12   4        1.97      -38.11     40.65 o 
   0  12   4      112.52       95.12     34.43 o 
   1  12   4      415.00      392.11     62.66 o 
   2  12   4      594.44      564.45     47.26 o 
   3  12   4     1535.38     1494.15     63.62 o 
   4  12   4     1315.04     1371.59     97.80 o 
   5  12   4      333.83      358.19     63.51 o 
   6  12   4       10.49      -18.63     43.19 o 
   7  12   4        9.42      -21.17     44.88 o 
   8  12   4        1.13       11.86     49.11 o 
   9  12   4        0.22      -44.03     44.03 o 
  10  12   4       77.97      105.00     61.82 o 
  -4  13   4       43.69      116.86     56.73 o 
  -3  13   4        6.71        3.39     52.50 o 
  -2  13   4       29.30       39.80     49.96 o 
  -1  13   4       85.77       46.57     50.81 o 
   0  13   4       21.80       -8.90     32.60 o 
   1  13   4       72.40       61.82     33.53 o 
   2  13   4      669.65      826.10     56.56 o 
   3  13   4      697.53      721.31     52.80 o 
   4  13   4      339.31      331.94     65.20 o 
   5  13   4       18.70      -36.41     42.34 o 
   6  13   4       70.68       -8.47     40.65 o 
   7  13   4       23.33      -39.80     39.80 o 
   8  13   4       55.65       78.75     57.58 o 
   9  13   4        8.24       71.98     58.43 o 
  10  13   4        8.43       65.20     58.43 o 
  -2  14   4       13.31       23.71     53.35 o 
  -1  14   4       43.37       90.61     60.12 o 
   0  14   4      336.50      315.85     66.05 o 
   1  14   4      194.49      246.77     43.98 o 
   2  14   4      291.88      342.58     47.29 o 
   3  14   4       10.13      -30.25     55.04 o 
   4  14   4       30.99       87.22     53.35 o 
   5  14   4       60.36       60.12     51.65 o 
   6  14   4        1.48       44.88     47.42 o 
   7  14   4        6.08      105.85     56.73 o 
   8  14   4      110.49      158.35     60.12 o 
   9  14   4       36.27       37.26     59.28 o 
   0  15   4       66.80      121.09     63.51 o 
   1  15   4      223.36      286.16     49.40 o 
   2  15   4        0.22       55.36     37.25 o 
   3  15   4        0.14       18.63     49.11 o 
   4  15   4      139.90      204.92     66.90 o 
   5  15   4      121.29       86.37     56.73 o 
   6  15   4       17.69      -40.65     40.65 o 
   7  15   4       10.26        6.77     50.81 o 
   8  15   4        8.31       33.02     57.58 o 
   3  16   4        5.78       24.56     53.35 o 
   4  16   4        0.05       27.94     55.89 o 
   5  16   4      105.47       56.73     57.58 o 
  -7 -11   5       32.68       -6.23     37.26 o 
  -6 -11   5       99.50      110.84     39.51 o 
  -5 -11   5        2.38       13.42     51.23 o 
  -4 -11   5        0.95      -24.46     31.58 o 
  -3 -11   5       15.88        9.05     35.62 o 
  -2 -11   5        0.39        7.82     34.99 o 
  -1 -11   5        0.55       -5.65     35.87 o 
   0 -11   5       88.01       60.97     57.58 o 
  -8 -10   5      109.71      165.86     43.10 o 
  -7 -10   5       18.14       24.27     32.43 o 
  -6 -10   5       45.67       24.46     47.42 o 
  -5 -10   5       56.14       69.44     34.13 o 
  -4 -10   5        4.28      -12.31     30.13 o 
  -3 -10   5        3.15      -10.91     30.02 o 
  -2 -10   5       65.76       81.44     42.34 o 
  -1 -10   5       54.45       39.78     48.27 o 
   0 -10   5       11.71      -46.57     47.42 o 
   1 -10   5       73.65       86.37     55.89 o 
   2 -10   5       96.57      186.29     63.51 o 
  -9  -9   5      202.10      165.68     52.08 o 
  -8  -9   5       90.05      103.73     38.32 o 
  -7  -9   5       66.68       75.83     35.02 o 
  -6  -9   5       14.45       24.07     29.65 o 
  -5  -9   5        2.16        3.72     28.44 o 
  -4  -9   5        0.96       -7.11     27.84 o 
  -3  -9   5        9.03        5.97     60.55 o 
  -2  -9   5       75.63       62.68     31.72 o 
  -1  -9   5      145.07       69.96     41.92 o 
   0  -9   5       39.67       34.94     32.07 o 
   1  -9   5       94.11       71.98     50.81 o 
   2  -9   5       83.76       75.36     55.89 o 
   3  -9   5       59.85       43.19     55.89 o 
   4  -9   5       22.95      112.62     60.12 o 
 -10  -8   5       10.51       16.09     34.13 o 
  -9  -8   5        2.61      -17.15     30.47 o 
  -8  -8   5      279.84      357.74     62.66 o 
  -7  -8   5      233.95      187.03     37.39 o 
  -6  -8   5        9.31       52.24     28.69 o 
  -5  -8   5      120.61      111.28     32.03 o 
  -4  -8   5       10.76       -8.04     26.35 o 
  -3  -8   5      419.82      392.94     42.50 o 
  -2  -8   5       39.15       40.24     42.34 o 
  -1  -8   5       60.53       63.80     30.13 o 
   0  -8   5      177.71      103.75     32.07 o 
   1  -8   5        0.18       -5.35     28.67 o 
   2  -8   5       24.47       45.73     50.81 o 
   3  -8   5       57.44       15.24     50.81 o 
   4  -8   5      133.22      143.95     59.28 o 
   5  -8   5       18.40      120.24     58.43 o 
 -10  -7   5       13.12       81.05     41.92 o 
  -9  -7   5       10.69       21.81     33.83 o 
  -8  -7   5        0.68       -8.11     28.32 o 
  -7  -7   5      327.06      325.66     41.01 o 
  -6  -7   5       45.89       62.19     29.00 o 
  -5  -7   5       96.97      122.39     59.70 o 
  -4  -7   5      109.19       94.97     28.57 o 
  -3  -7   5      239.23      252.32     36.82 o 
  -2  -7   5      317.63      331.57     48.69 o 
  -1  -7   5      121.99      122.62     31.46 o 
   0  -7   5      327.52      313.41     38.53 o 
   1  -7   5        5.76        5.34     27.10 o 
   2  -7   5        6.46      -14.40     45.73 o 
   3  -7   5      155.89      159.20     55.04 o 
   4  -7   5      184.00      185.45     58.43 o 
   5  -7   5       63.10       21.17     53.35 o 
   6  -7   5        8.56        7.62     52.50 o 
 -11  -6   5       63.20       15.24     48.27 o 
 -10  -6   5      138.84      157.50     54.19 o 
  -9  -6   5       28.61       30.48     41.49 o 
  -8  -6   5       25.31       58.85     30.54 o 
  -7  -6   5       76.58      113.34     31.83 o 
  -6  -6   5     1508.66     1371.89     61.35 o 
  -5  -6   5       73.29       69.33     27.47 o 
  -4  -6   5       35.46       19.77     23.75 o 
  -3  -6   5       78.34      133.27     55.04 o 
  -2  -6   5      333.10      330.45     35.93 o 
  -1  -6   5      258.23      242.77     33.53 o 
   0  -6   5        3.26       -4.04     28.79 o 
   1  -6   5       97.57       64.85     27.56 o 
   2  -6   5      118.32      116.74     30.66 o 
   3  -6   5        3.97       33.87     46.57 o 
   4  -6   5       32.20       55.04     49.96 o 
   5  -6   5       32.56        5.08     46.57 o 
   6  -6   5       28.14       60.12     55.89 o 
   7  -6   5       26.59        0.00     51.65 o 
 -11  -5   5       24.14       11.86     41.49 o 
 -10  -5   5      117.01       94.42     41.67 o 
  -9  -5   5       23.50       32.75     26.04 o 
  -8  -5   5       12.88       22.52     24.07 o 
  -7  -5   5       39.78       19.68     30.27 o 
  -6  -5   5     1269.91     1153.77     46.66 o 
  -5  -5   5     1695.07     1570.17     60.42 o 
  -4  -5   5       26.99       -9.42     20.95 o 
  -3  -5   5      141.01      114.96     25.66 o 
  -2  -5   5      540.46      633.19     41.20 o 
  -1  -5   5      439.79      381.89     46.57 o 
   0  -5   5      199.46      223.04     45.73 o 
   1  -5   5      412.25      447.10     36.89 o 
   2  -5   5      185.10      140.83     29.09 o 
   3  -5   5      107.73       75.36     47.42 o 
   4  -5   5      124.07       77.90     48.27 o 
   5  -5   5        8.57       -8.47     44.88 o 
   6  -5   5       11.73       31.33     47.42 o 
   7  -5   5       97.61       24.56     51.65 o 
   8  -5   5        2.44       54.19     55.89 o 
 -11  -4   5       23.87      -28.24     36.80 o 
 -10  -4   5      120.91      143.83     42.04 o 
  -9  -4   5      194.92      174.18     58.82 o 
  -8  -4   5       84.58      107.86     26.90 o 
  -7  -4   5       21.70       16.63     21.94 o 
  -6  -4   5      276.79      276.22     29.47 o 
  -5  -4   5     1921.53     1871.30     50.96 o 
  -4  -4   5      954.37      905.75     42.39 o 
  -3  -4   5       90.53       75.07     25.22 o 
  -2  -4   5      297.02      382.07     25.11 o 
  -1  -4   5      383.19      354.58     23.53 o 
   0  -4   5     1838.91     1810.97     42.81 o 
   1  -4   5       62.70       88.65     18.16 o 
   2  -4   5        6.01       18.48     17.46 o 
   3  -4   5        1.03      -16.28     16.28 o 
   4  -4   5       31.81      -14.64     33.87 o 
   5  -4   5       40.56       35.13     31.43 o 
   6  -4   5       39.04       34.03     47.00 o 
   7  -4   5      138.41      177.57     40.93 o 
   8  -4   5       18.78       25.54     38.95 o 
 -11  -3   5        0.27      -14.42     39.80 o 
 -10  -3   5        0.12       -8.69     33.50 o 
  -9  -3   5      388.74      424.42     42.95 o 
  -8  -3   5      507.30      529.88     38.59 o 
  -7  -3   5      216.70      247.38     29.81 o 
  -6  -3   5       15.39       18.98     20.18 o 
  -5  -3   5      835.62      802.45     35.37 o 
  -4  -3   5     5731.75     5375.40    102.08 o 
  -3  -3   5      351.93      371.53     31.09 o 
  -2  -3   5      432.70      387.02     29.15 o 
  -1  -3   5      138.02      134.35     33.26 o 
   0  -3   5     1864.93     1885.05     41.82 o 
   1  -3   5      518.86      499.75     25.60 o 
   2  -3   5        5.51       11.33     15.30 o 
   3  -3   5       28.94       24.66     29.76 o 
   4  -3   5       60.68       31.03     27.37 o 
   5  -3   5       94.10       68.60     32.32 o 
   6  -3   5       70.41       63.09     32.93 o 
   8  -3   5      177.38      180.61     43.65 o 
   9  -3   5        6.32       45.83     91.88 o 
 -11  -2   5       10.23       15.25     38.67 o 
 -10  -2   5       14.47       29.87     47.00 o 
  -9  -2   5       10.40       15.08     37.26 o 
  -8  -2   5      796.64      828.84     52.25 o 
  -7  -2   5      450.64      468.74     35.31 o 
  -6  -2   5      151.55      135.82     23.76 o 
  -5  -2   5       19.54       -2.27     16.05 o 
  -3  -2   5     4558.05     4380.45    106.70 o 
  -2  -2   5     1437.09     1383.64     36.53 o 
  -1  -2   5      162.28      187.83     23.19 o 
   0  -2   5       28.30       12.16     13.83 o 
   1  -2   5      134.47      158.22     26.91 o 
   2  -2   5      515.65      458.43     25.35 o 
   3  -2   5      293.71      297.84     23.68 o 
   4  -2   5       31.17       23.68     25.55 o 
   5  -2   5       22.72      -17.14     24.53 o 
   6  -2   5        1.79      -25.73     25.73 o 
   7  -2   5       12.72      -29.91     29.91 o 
   8  -2   5      143.69      227.04     44.03 o 
   9  -2   5       58.86       84.78     63.51 o 
  10  -2   5        0.11      -58.43     64.36 o 
 -11  -1   5        6.06       57.79     40.55 o 
 -10  -1   5      175.07      148.54     52.92 o 
  -9  -1   5        3.48       25.05     33.67 o 
  -8  -1   5       81.19       58.59     34.37 o 
  -7  -1   5     1353.10     1445.96     48.49 o 
  -6  -1   5      772.63      754.18     35.32 o 
  -5  -1   5      369.47      412.58     28.52 o 
  -4  -1   5       15.92       21.15     16.09 o 
  -3  -1   5     2616.42     2408.74     48.70 o 
  -2  -1   5     5371.24     5684.07     95.43 o 
  -1  -1   5      970.78      805.94     27.79 o 
   0  -1   5        0.05       -0.42     12.30 o 
   1  -1   5      123.79      128.30     15.58 o 
   2  -1   5       84.73       66.56     15.53 o 
   3  -1   5     1421.98     1458.59     37.30 o 
   4  -1   5       50.12       74.31     17.93 o 
   5  -1   5      288.37      252.80     32.30 o 
   6  -1   5       24.46       11.77     28.07 o 
   7  -1   5      105.31       68.90     54.62 o 
   8  -1   5       69.48       52.76     33.21 o 
   9  -1   5      113.44      117.43     39.23 o 
  10  -1   5      154.13      137.18     77.90 o 
 -11   0   5        0.67       29.03     38.02 o 
 -10   0   5      108.13       65.26     84.68 o 
  -9   0   5      193.59      249.32     42.75 o 
  -8   0   5        9.56       -0.17     29.13 o 
  -7   0   5       11.20       32.02     21.60 o 
  -6   0   5      441.34      434.51     30.02 o 
  -5   0   5      611.20      553.03     42.49 o 
  -4   0   5      480.24      452.16     26.30 o 
  -3   0   5     3755.41     3738.26     66.99 o 
  -2   0   5     1490.58     1375.34     34.27 o 
  -1   0   5     2260.41     2273.88     54.59 o 
   0   0   5      108.25       84.70     15.96 o 
   1   0   5     1314.78     1195.50     30.04 o 
   2   0   5       32.20       24.93     13.19 o 
   3   0   5      196.15      173.99     18.24 o 
   4   0   5      246.40      276.27     23.80 o 
   5   0   5       19.61       32.12     17.29 o 
   6   0   5      126.98      113.88     32.60 o 
   7   0   5        3.36      -28.37     28.37 o 
   8   0   5        6.43       18.69     29.76 o 
   9   0   5       68.90       63.51     60.97 o 
  10   0   5      173.41      248.11     80.44 o 
 -11   1   5       13.81       57.28     41.04 o 
 -10   1   5        8.96      -11.87     36.15 o 
  -9   1   5      216.99      209.09     41.92 o 
  -8   1   5       93.08       42.48     32.44 o 
  -7   1   5       31.52       34.63     29.73 o 
  -6   1   5        0.52        4.84     17.63 o 
  -5   1   5     1017.41     1086.55     37.38 o 
  -4   1   5     1511.04     1428.95     39.17 o 
  -2   1   5      327.50      272.67     19.39 o 
  -1   1   5     4449.76     4137.86     57.51 o 
   0   1   5      165.01      187.49     16.42 o 
   1   1   5     3295.21     3079.00     46.10 o 
   2   1   5       41.31       48.33     13.14 o 
   3   1   5     1069.29      896.16     27.76 o 
   4   1   5       79.80       76.94     16.34 o 
   5   1   5     1301.09     1196.66     34.54 o 
   6   1   5       35.07       34.07     23.77 o 
   7   1   5      194.99      171.65     30.55 o 
   8   1   5      374.19      363.30     47.42 o 
   9   1   5       36.33       25.40     56.73 o 
  10   1   5        7.41       44.03     63.51 o 
  11   1   5       26.69      -16.09     70.28 o 
 -11   2   5       71.81       60.36     41.83 o 
 -10   2   5       71.98      116.59     55.46 o 
  -9   2   5       50.36       22.84     80.02 o 
  -8   2   5        1.26      -15.78     29.41 o 
  -7   2   5      146.76      107.98     33.72 o 
  -6   2   5       16.31        8.65     17.91 o 
  -5   2   5     1356.79     1353.77     40.38 o 
  -4   2   5      764.93      887.66     32.22 o 
  -3   2   5      144.07      133.08     17.40 o 
  -2   2   5      424.20      462.70     22.57 o 
  -1   2   5      146.41      121.15     15.11 o 
   0   2   5      485.59      485.56     20.00 o 
   1   2   5     6281.02     6458.73     70.05 o 
   2   2   5     1000.82     1167.88     26.62 o 
   3   2   5       21.98       38.98     12.07 o 
   4   2   5     1766.52     1757.16     36.46 o 
   5   2   5      284.54      226.44     19.97 o 
   6   2   5        7.41        7.21     17.06 o 
   7   2   5      238.95      251.97     30.61 o 
   8   2   5      348.74      336.17     66.05 o 
   9   2   5        8.19       25.40     50.81 o 
  10   2   5        1.53      -21.17     55.04 o 
  11   2   5       47.68       89.76     73.67 o 
 -10   3   5      119.36       58.67     38.21 o 
  -9   3   5        4.49      -30.61     30.61 o 
  -8   3   5       17.85       20.55     40.65 o 
  -7   3   5       31.44       44.55     31.67 o 
  -6   3   5      311.88      253.44     36.92 o 
  -5   3   5      241.44      234.91     26.66 o 
  -4   3   5      517.55      581.12     27.80 o 
  -3   3   5      255.47      290.29     22.75 o 
  -2   3   5       71.03       95.29     15.71 o 
  -1   3   5        3.82        7.43     11.09 o 
   0   3   5      145.86      139.16     13.59 o 
   1   3   5     2828.82     2758.47     70.14 o 
   2   3   5      723.82      764.50     33.51 o 
   3   3   5      639.32      612.74     33.47 o 
   4   3   5        4.16        6.82     10.31 o 
   5   3   5     3539.28     3332.39     73.64 o 
   6   3   5     3064.58     3072.52     53.45 o 
   7   3   5      973.13      889.00     40.90 o 
   8   3   5       64.43       63.51     49.11 o 
   9   3   5       10.30       50.81     51.65 o 
  10   3   5        3.20       13.55     55.04 o 
  11   3   5        3.26        8.47     63.51 o 
 -10   4   5      138.86      139.55     73.67 o 
  -8   4   5        0.11      -26.95     29.36 o 
  -7   4   5        4.64       -5.93     28.02 o 
  -6   4   5      285.09      264.85     37.96 o 
  -5   4   5       21.74       41.22     19.04 o 
  -4   4   5      134.68      166.55     21.37 o 
  -3   4   5      469.03      509.07     27.37 o 
  -2   4   5      118.96      109.95     16.94 o 
  -1   4   5     1607.50     1529.31     47.70 o 
   0   4   5     2856.09     2633.95     42.48 o 
   1   4   5     5134.99     5210.45     59.44 o 
   2   4   5     1198.97     1043.36     38.94 o 
   3   4   5     1802.90     1861.04     82.56 o 
   4   4   5     3018.63     3429.71     78.33 o 
   5   4   5      810.90      735.21     24.03 o 
   6   4   5     2335.65     2281.12     64.90 o 
   7   4   5      618.35      661.00     44.76 o 
   8   4   5        0.09      -32.18     39.80 o 
   9   4   5       50.19       66.05     52.50 o 
  10   4   5        0.68      -44.03     44.03 o 
  11   4   5        6.06       67.74     62.66 o 
  12   4   5       19.30       77.06     71.13 o 
 -10   5   5        6.51       41.27     38.08 o 
  -9   5   5      221.22      279.34     48.72 o 
  -8   5   5        3.52       -1.36     31.91 o 
  -7   5   5        6.68       -1.32     55.46 o 
  -6   5   5       16.63       20.01     30.50 o 
  -5   5   5       51.11        1.77     41.92 o 
  -4   5   5        4.16       30.29     18.57 o 
  -3   5   5      478.72      463.84     27.44 o 
  -2   5   5      176.39      159.40     19.16 o 
  -1   5   5        3.60       26.66     13.54 o 
   0   5   5        0.69        7.71     11.60 o 
   1   5   5      144.41      140.46     14.11 o 
   2   5   5     1301.38     1318.61     44.20 o 
   3   5   5    10085.24    10623.68    145.91 o 
   4   5   5     8944.63     9262.85    175.29 o 
   5   5   5       11.42       21.97     10.80 o 
   6   5   5        6.88       17.11     21.85 o 
   7   5   5      420.86      422.95     39.66 o 
   8   5   5      285.91      272.67     60.12 o 
   9   5   5       32.16       43.19     49.96 o 
  10   5   5      238.84      220.16     67.74 o 
  11   5   5      174.17      202.38     72.82 o 
  12   5   5       87.84       33.02     66.05 o 
  -9   6   5       84.10       93.09     39.09 o 
  -8   6   5      102.50      116.85     66.47 o 
  -7   6   5       15.92        7.62     38.11 o 
  -6   6   5       49.64       52.23     33.21 o 
  -5   6   5        0.73       -8.30     55.46 o 
  -4   6   5      212.51      225.46     26.62 o 
  -3   6   5       38.01       90.23     21.16 o 
  -2   6   5      978.78      887.40     32.92 o 
  -1   6   5       63.42       54.16     17.18 o 
   0   6   5      423.39      470.47     22.94 o 
   2   6   5     2732.99     3076.25     45.19 o 
   3   6   5     3877.64     3933.71     80.52 o 
   4   6   5     7560.67     8029.91    127.39 o 
   5   6   5        8.87       38.78     14.81 o 
   6   6   5      109.66      133.60     44.46 o 
   7   6   5       71.79       60.37     27.80 o 
   8   6   5      404.68      448.60     89.76 o 
   9   6   5      253.21      248.11     61.82 o 
  10   6   5      202.90      149.88     62.66 o 
  11   6   5       23.40       12.70     57.58 o 
  12   6   5        7.29       70.28     67.74 o 
  -9   7   5        9.06       26.34     36.60 o 
  -8   7   5       46.98       54.48     47.84 o 
  -7   7   5        7.19       14.90     32.56 o 
  -6   7   5       25.01       30.65     32.44 o 
  -5   7   5      133.21      143.53     58.00 o 
  -4   7   5       83.71      151.04     35.26 o 
  -3   7   5        6.65       -8.55     19.38 o 
  -2   7   5       92.97      114.70     21.28 o 
  -1   7   5        8.75        8.98     20.88 o 
   0   7   5      968.02      981.74     32.52 o 
   1   7   5     3594.05     3727.43     57.81 o 
   2   7   5     1580.53     1667.26     36.36 o 
   4   7   5     3994.53     3915.43     54.31 o 
   5   7   5      108.26       81.09     25.06 o 
   6   7   5        0.27       11.92     24.20 o 
   7   7   5      432.14      488.92     61.82 o 
   8   7   5      714.69      758.98     52.68 o 
   9   7   5     2527.62     2404.43     81.24 o 
  10   7   5      240.85      433.56     77.06 o 
  11   7   5        0.12      -24.56     55.89 o 
  12   7   5       14.51       10.16     65.20 o 
  -8   8   5       10.32        0.05     37.91 o 
  -7   8   5       82.69       89.59     39.63 o 
  -6   8   5       57.59      104.71     38.73 o 
  -5   8   5       92.12      112.47     36.92 o 
  -4   8   5       91.54       52.74     58.85 o 
  -3   8   5      470.06      562.32     35.82 o 
  -2   8   5      123.30      143.08     25.26 o 
  -1   8   5        3.01       48.38     19.85 o 
   0   8   5     1223.05     1198.91     54.72 o 
   1   8   5      606.91      704.92     43.02 o 
   2   8   5     1465.12     1511.48     51.49 o 
   3   8   5        7.38        5.61     14.04 o 
   4   8   5     1670.97     1623.79     37.56 o 
   5   8   5      393.06      426.77     37.85 o 
   6   8   5      351.34      373.59     38.86 o 
   7   8   5       81.76       59.96     31.72 o 
   8   8   5       46.69       49.94     32.18 o 
   9   8   5      619.52      542.10     93.99 o 
  10   8   5      160.06      134.64     58.43 o 
  11   8   5        0.47       45.73     63.51 o 
  12   8   5        1.86       21.17     66.90 o 
  -7   9   5       17.64      -20.01     47.42 o 
  -6   9   5      118.10      112.62     41.80 o 
  -5   9   5       20.68        9.81     48.27 o 
  -4   9   5        0.05       45.70     34.37 o 
  -3   9   5      120.84       94.98     66.90 o 
  -2   9   5     1369.55     1285.57     45.25 o 
  -1   9   5      424.09      408.06     31.70 o 
   0   9   5      643.20      684.53     33.96 o 
   1   9   5        3.57       -1.02     18.11 o 
   2   9   5      202.77      204.60     24.27 o 
   3   9   5       67.93       66.34     17.79 o 
   4   9   5      432.03      461.06     26.40 o 
   5   9   5     1883.51     1863.09     63.26 o 
   6   9   5     2254.21     2335.53     73.58 o 
   7   9   5     1662.01     1561.86     66.11 o 
   8   9   5      342.19      379.95     43.93 o 
   9   9   5       42.72       22.44     32.93 o 
  10   9   5      347.32      446.31     52.39 o 
  11   9   5        2.20       -8.47     59.28 o 
  12   9   5       12.27        6.77     62.66 o 
  -7  10   5        5.49       57.58     53.35 o 
  -6  10   5       26.08       30.48     45.73 o 
  -5  10   5      109.42       46.57     46.57 o 
  -4  10   5       43.75       64.36     43.19 o 
  -3  10   5        0.74       58.43     41.49 o 
  -2  10   5       19.01        8.92     29.00 o 
  -1  10   5     1181.09     1182.91     53.25 o 
   0  10   5       64.09       79.59     28.07 o 
   1  10   5        0.97       10.31     27.94 o 
   2  10   5      164.95      198.11     40.65 o 
   3  10   5        1.95      -30.91     30.91 o 
   4  10   5       29.97       34.76     24.11 o 
   5  10   5      480.71      538.56     68.59 o 
   6  10   5      519.12      600.37     71.13 o 
   7  10   5      277.68      278.60     40.51 o 
   8  10   5        2.85       -8.97     30.23 o 
   9  10   5       37.90       60.75     42.34 o 
  10  10   5      136.86      108.81     41.32 o 
  -6  11   5        3.34       38.11     49.11 o 
  -5  11   5       69.28       71.98     50.81 o 
  -4  11   5      243.71      338.72     61.82 o 
  -3  11   5      415.99      478.44     65.20 o 
  -2  11   5       70.91       92.30     44.03 o 
  -1  11   5       26.59      -10.58     28.14 o 
   0  11   5      464.82      421.35     77.06 o 
   1  11   5        3.69       56.16     29.63 o 
   2  11   5       38.32       33.44     28.40 o 
   3  11   5      522.98      434.08     39.55 o 
   4  11   5     1240.15     1347.24     90.61 o 
   5  11   5      565.06      543.64     72.82 o 
   6  11   5        0.93      -19.48     39.80 o 
   7  11   5      496.46      386.98     68.59 o 
   8  11   5      230.65      215.93     61.82 o 
   9  11   5       25.70      -12.70     49.11 o 
  10  11   5       34.25       20.32     58.43 o 
  11  11   5      107.81       34.72     58.43 o 
  -5  12   5        5.11       24.56     49.11 o 
  -4  12   5       66.87        3.39     45.73 o 
  -3  12   5      123.81       90.61     52.50 o 
  -2  12   5      239.32      309.08     59.28 o 
  -1  12   5       16.45       12.98     52.08 o 
   0  12   5        4.22       23.92     31.12 o 
   1  12   5       74.44      111.61     35.02 o 
   2  12   5        2.19      -29.04     29.04 o 
   3  12   5        7.45       49.88     33.87 o 
   4  12   5       82.44       95.69     47.42 o 
   5  12   5        1.99      -38.11     38.11 o 
   6  12   5       71.10       60.12     49.11 o 
   7  12   5       64.67       22.02     48.27 o 
   8  12   5        6.92       45.73     52.50 o 
   9  12   5      129.37       78.75     60.12 o 
  10  12   5        1.09        3.39     55.89 o 
  11  12   5        8.22      -45.73     60.97 o 
  -4  13   5        3.78       67.74     54.19 o 
  -3  13   5       45.25      132.95     54.19 o 
  -2  13   5       95.07      119.40     53.35 o 
  -1  13   5       64.64      121.09     54.19 o 
   0  13   5       24.79      -14.33     31.07 o 
   1  13   5      209.84      252.30     41.32 o 
   2  13   5      556.27      670.82     66.05 o 
   3  13   5      285.59      270.29     39.40 o 
   4  13   5        4.42      -22.86     38.95 o 
   5  13   5      195.00      171.90     56.73 o 
   6  13   5       23.56       27.94     47.42 o 
   7  13   5        3.01      -11.86     49.96 o 
   8  13   5      167.75       96.53     58.43 o 
   9  13   5       72.54       90.61     57.58 o 
  10  13   5      135.58      210.00     70.28 o 
  -2  14   5       43.45       51.65     53.35 o 
  -1  14   5       60.04       90.61     55.04 o 
   0  14   5       41.26       39.80     51.65 o 
   1  14   5        0.24      -33.23     33.23 o 
   2  14   5       15.50      -24.75     93.15 o 
   3  14   5       18.85       51.65     54.19 o 
   4  14   5       21.87       -6.77     49.11 o 
   5  14   5       25.52      -33.02     44.03 o 
   6  14   5       18.22       33.02     48.27 o 
   7  14   5        3.46       36.41     55.04 o 
   8  14   5        7.94      -22.02     50.81 o 
   9  14   5      108.76       61.82     62.66 o 
  -1  15   5      112.57      196.45     66.90 o 
   0  15   5      219.63      254.04     68.59 o 
   1  15   5       29.50       70.79     40.25 o 
   2  15   5        0.71      -34.72     49.96 o 
   3  15   5      119.47      149.03     60.97 o 
   4  15   5      107.53      125.32     61.82 o 
   5  15   5        0.25       -3.39     45.73 o 
   6  15   5       16.69      -49.96     49.96 o 
   7  15   5        2.83       13.55     51.65 o 
   8  15   5       21.69      -16.09     55.04 o 
   2  16   5       13.58       36.41     58.43 o 
   3  16   5        0.32       -5.93     54.19 o 
   4  16   5       17.06       64.36     59.28 o 
   5  16   5       30.44       31.33     57.58 o 
   6  16   5       10.80      -18.63     51.65 o 
  -5 -11   6       88.10       23.71     37.33 o 
  -4 -11   6       94.26       39.32     39.51 o 
  -3 -11   6       28.66        4.45     37.25 o 
  -2 -11   6        4.28        0.18     36.22 o 
  -7 -10   6       95.43       89.91     39.13 o 
  -6 -10   6        5.52      -19.25     38.95 o 
  -5 -10   6       12.04       28.80     43.19 o 
  -4 -10   6      216.02      196.89     41.26 o 
  -3 -10   6       63.22       25.58     34.84 o 
  -2 -10   6        1.00       30.52     35.91 o 
  -1 -10   6       29.28       19.68     36.41 o 
   0 -10   6      114.17       55.04     56.73 o 
   1 -10   6       21.90       99.92     60.12 o 
  -8  -9   6        0.98       14.70     32.92 o 
  -7  -9   6      190.01      191.36     46.57 o 
  -6  -9   6       22.68       14.35     31.40 o 
  -5  -9   6        5.48      -26.39     33.87 o 
  -4  -9   6       80.84       52.92     32.33 o 
  -3  -9   6      111.43       60.47     56.73 o 
  -2  -9   6      120.47      109.86     36.19 o 
  -1  -9   6        1.23      -26.76     33.02 o 
   0  -9   6      108.72       54.60     34.33 o 
   1  -9   6      113.72       36.41     54.19 o 
   2  -9   6       80.51       30.48     54.19 o 
   3  -9   6       14.78      -37.26     49.96 o 
  -9  -8   6      108.64       70.43     37.97 o 
  -8  -8   6        1.40      -11.34     30.26 o 
  -7  -8   6       76.66      133.71     35.91 o 
  -6  -8   6      192.99      149.81     45.30 o 
  -5  -8   6        0.86       10.75     27.61 o 
  -4  -8   6        7.36       39.64     27.80 o 
  -3  -8   6      196.48      200.63     36.79 o 
  -2  -8   6      504.90      501.71     46.38 o 
  -1  -8   6      116.45      167.69     35.59 o 
   0  -8   6       21.04        6.14     29.05 o 
   1  -8   6      165.50      130.41     54.19 o 
   2  -8   6      104.45       83.83     57.58 o 
   3  -8   6       39.20       33.02     57.58 o 
   4  -8   6       23.12      136.33     60.97 o 
 -10  -7   6        9.65       27.36     46.57 o 
  -9  -7   6        8.19       21.38     31.70 o 
  -8  -7   6      259.45      255.30     42.21 o 
  -7  -7   6       76.25       61.69     32.27 o 
  -6  -7   6      215.88      281.55     60.55 o 
  -5  -7   6        9.44       22.02     26.33 o 
  -4  -7   6        0.95       -5.08     25.13 o 
  -3  -7   6       19.61      -11.47     26.02 o 
  -2  -7   6      875.23      771.28     48.92 o 
  -1  -7   6      683.89      723.12     51.13 o 
   0  -7   6       84.68       76.83     31.92 o 
   1  -7   6        9.34        9.35     28.27 o 
   2  -7   6       77.40       43.19     49.11 o 
   3  -7   6       52.74       44.88     51.65 o 
   4  -7   6       58.36       32.18     49.96 o 
   5  -7   6        7.14       76.21     54.19 o 
 -10  -6   6        0.19       79.60     45.73 o 
  -9  -6   6       22.84       91.53     36.22 o 
  -8  -6   6       36.35       18.29     29.88 o 
  -7  -6   6      533.55      518.74     47.89 o 
  -6  -6   6      252.31      325.27     39.19 o 
  -5  -6   6       82.84       86.94     40.65 o 
  -4  -6   6      142.16      104.61     31.67 o 
  -3  -6   6       16.04        5.81     25.19 o 
  -2  -6   6      173.93      160.28     34.72 o 
  -1  -6   6     1393.31     1345.89     86.37 o 
   0  -6   6      305.21      284.12     37.93 o 
   1  -6   6       23.28       10.35     27.65 o 
   2  -6   6        8.23       17.78     46.57 o 
   3  -6   6      168.19      163.43     54.19 o 
   4  -6   6       75.82      133.79     55.89 o 
   5  -6   6       83.48      171.05     57.58 o 
   6  -6   6        1.52       11.86     55.04 o 
 -10  -5   6       15.15       49.66     38.53 o 
  -9  -5   6        4.92       13.50     28.67 o 
  -8  -5   6       85.68       91.45     42.34 o 
  -7  -5   6       24.04       -5.69     26.00 o 
  -6  -5   6      288.20      384.90     41.32 o 
  -5  -5   6      586.73      522.55     44.26 o 
  -4  -5   6      693.48      634.45     45.78 o 
  -3  -5   6      227.63      186.48     31.67 o 
  -2  -5   6      134.36      128.58     27.80 o 
  -1  -5   6      202.32      219.37     51.23 o 
   0  -5   6      463.20      442.48     40.06 o 
   1  -5   6      261.36      277.61     44.03 o 
   2  -5   6       28.72        2.74     26.94 o 
   3  -5   6      117.19      156.66     56.73 o 
   4  -5   6      164.81       99.07     49.96 o 
   5  -5   6      159.57      137.18     52.50 o 
   6  -5   6      131.35      184.60     61.82 o 
   7  -5   6        0.71      -45.73     45.73 o 
 -11  -4   6      134.77      114.41     47.13 o 
 -10  -4   6      255.95      279.85     50.58 o 
  -9  -4   6       48.50       48.94     27.13 o 
  -8  -4   6        8.99       40.17     24.24 o 
  -7  -4   6       72.35       71.50     25.66 o 
  -6  -4   6      206.29      164.03     36.49 o 
  -5  -4   6      142.65      123.99     25.69 o 
  -4  -4   6     1016.97      863.62     38.51 o 
  -3  -4   6      275.80      224.64     29.88 o 
  -2  -4   6       75.17       69.86     20.03 o 
  -1  -4   6        0.69       -2.64     16.37 o 
   0  -4   6      108.99      129.45     28.37 o 
   1  -4   6      556.83      539.44     31.34 o 
   2  -4   6      306.96      352.29     56.09 o 
   3  -4   6        1.70      -26.77     26.77 o 
   4  -4   6      124.65       99.02     50.81 o 
   5  -4   6        2.34        6.38     30.23 o 
   6  -4   6      247.03      341.88     47.46 o 
   7  -4   6       68.05       36.12     37.42 o 
   8  -4   6        6.26       33.96     38.86 o 
 -11  -3   6       49.49       -9.61     63.51 o 
 -10  -3   6      251.62      236.78     47.93 o 
  -9  -3   6       45.10       61.15     27.59 o 
  -8  -3   6       11.73       34.80     23.75 o 
  -7  -3   6        6.96        0.70     22.65 o 
  -6  -3   6     1383.58     1276.60     47.52 o 
  -5  -3   6      969.96      893.38     39.01 o 
  -4  -3   6       48.13       57.37     22.70 o 
  -3  -3   6      153.17      135.19     23.88 o 
  -2  -3   6       98.86      110.36     24.08 o 
  -1  -3   6       32.75       14.94     16.42 o 
   0  -3   6       32.55       13.65     15.28 o 
   1  -3   6      707.02      705.50     31.24 o 
   2  -3   6      984.33      945.58     36.33 o 
   3  -3   6      194.39      177.58     23.90 o 
   4  -3   6       27.38      -21.02     27.12 o 
   5  -3   6       39.82       32.19     32.53 o 
   6  -3   6      114.13      152.92     47.42 o 
   7  -3   6      249.13      252.39     51.23 o 
   8  -3   6        5.83      -36.21     36.21 o 
   9  -3   6       11.57      -38.11     66.05 o 
 -11  -2   6        5.40       19.78     38.45 o 
 -10  -2   6       75.58       77.01     52.92 o 
  -9  -2   6      141.61      120.49     37.83 o 
  -8  -2   6      292.04      299.52     33.41 o 
  -7  -2   6        0.11      -21.21     21.21 o 
  -6  -2   6       22.20       21.79     21.47 o 
  -5  -2   6     1056.32     1078.33     40.57 o 
  -4  -2   6       84.42       74.23     19.16 o 
  -3  -2   6       16.85        6.16     16.91 o 
  -2  -2   6        1.62       16.05     16.26 o 
  -1  -2   6       23.16       19.19     15.93 o 
   0  -2   6       78.69       61.25     23.02 o 
   1  -2   6      193.74      182.85     20.01 o 
   2  -2   6      325.52      359.21     26.03 o 
   3  -2   6       86.89       74.69     19.51 o 
   4  -2   6        1.42       27.33     26.00 o 
   5  -2   6      157.87      182.16     35.53 o 
   6  -2   6      294.92      387.54    118.97 o 
   7  -2   6      188.47      249.32     41.29 o 
   8  -2   6       95.53       88.81     37.43 o 
   9  -2   6        0.77        7.62     64.36 o 
 -11  -1   6       28.72       11.97     39.09 o 
 -10  -1   6       47.74       64.92     38.45 o 
  -9  -1   6      180.39      129.12     41.15 o 
  -8  -1   6     1449.35     1463.12     52.91 o 
  -7  -1   6      720.18      669.88     38.82 o 
  -6  -1   6      139.72      141.76     41.63 o 
  -5  -1   6      214.91      246.19     29.39 o 
  -4  -1   6      528.98      575.32     31.19 o 
  -3  -1   6      613.88      588.43     29.11 o 
  -2  -1   6       30.26       39.23     17.11 o 
  -1  -1   6       89.50       75.81     16.39 o 
   0  -1   6      119.04      132.14     18.29 o 
   1  -1   6      103.33      133.53     18.49 o 
   2  -1   6       56.58       90.40     18.22 o 
   3  -1   6       67.95       57.95     17.93 o 
   4  -1   6     1798.68     1816.32     45.70 o 
   5  -1   6        2.30      -17.79     25.44 o 
   6  -1   6       14.00       26.82     29.63 o 
   7  -1   6      457.65      523.04    135.06 o 
   8  -1   6      208.10      234.46     40.72 o 
   9  -1   6       65.87       93.15     65.20 o 
  10  -1   6        1.89      -31.33     66.05 o 
 -11   0   6       73.11       69.51     43.86 o 
 -10   0   6       14.07      -14.12     34.74 o 
  -9   0   6      100.34      105.00     39.21 o 
  -8   0   6      160.72      110.13     42.34 o 
  -7   0   6      931.24      885.78     51.09 o 
  -6   0   6      148.96      147.75     25.09 o 
  -5   0   6        4.24       -4.96     17.01 o 
  -4   0   6       17.62       11.93     16.15 o 
  -3   0   6      583.18      577.97     28.85 o 
  -2   0   6      303.46      302.95     27.39 o 
  -1   0   6        1.35        6.16     13.75 o 
   0   0   6       28.85       25.60     13.57 o 
   1   0   6     1776.22     1883.33     40.79 o 
   2   0   6      246.83      229.15     20.30 o 
   3   0   6        7.00       -7.01     14.36 o 
   4   0   6      717.22      686.42     30.27 o 
   5   0   6      708.56      661.65     32.40 o 
   6   0   6       79.74       49.78     28.28 o 
   7   0   6       81.30       74.11     31.28 o 
   8   0   6      559.70      499.60     80.44 o 
   9   0   6      483.52      536.86     88.91 o 
  10   0   6       94.64      137.18     74.52 o 
 -11   1   6      130.14       78.72     42.96 o 
 -10   1   6      287.88      294.56     71.98 o 
  -9   1   6       40.56       14.41     33.32 o 
  -8   1   6        2.55       17.44     36.84 o 
  -7   1   6      614.51      725.28     39.59 o 
  -6   1   6     1220.41     1121.91     42.80 o 
  -5   1   6      727.81      714.90     33.84 o 
  -4   1   6        0.36       10.89     17.59 o 
  -3   1   6       75.24       97.60     18.12 o 
  -2   1   6      787.38      704.20     27.96 o 
  -1   1   6     1178.06     1164.39     32.12 o 
   0   1   6      233.49      208.19     18.99 o 
   2   1   6      924.51      992.51     30.07 o 
   3   1   6      327.61      379.28     29.32 o 
   4   1   6      379.77      407.72     25.34 o 
   5   1   6      512.13      545.43     29.21 o 
   6   1   6      643.25      653.18     41.20 o 
   7   1   6      129.63      151.77     32.75 o 
   8   1   6       52.56       65.20     55.04 o 
   9   1   6      306.11      174.44     69.44 o 
  10   1   6      304.90      341.26     87.22 o 
 -11   2   6       78.74       99.41     44.46 o 
 -10   2   6      109.55      114.38     55.46 o 
  -9   2   6        1.95        2.72     33.46 o 
  -8   2   6       26.15        0.88     31.28 o 
  -7   2   6      395.07      427.63     46.68 o 
  -6   2   6      552.39      588.27     43.25 o 
  -5   2   6     1471.62     1418.33     52.68 o 
  -4   2   6      102.12      100.58     21.71 o 
  -2   2   6      174.80      189.91     19.50 o 
   1   2   6      629.65      633.87     30.65 o 
   2   2   6      438.72      473.64     22.06 o 
   3   2   6       26.51       32.13     13.92 o 
   4   2   6      447.89      458.02     23.95 o 
   5   2   6     1169.01     1229.50     35.94 o 
   6   2   6     2123.57     2008.48     54.71 o 
   7   2   6      952.42      941.63     83.83 o 
   8   2   6       11.94      -26.25     41.49 o 
   9   2   6       77.03       79.60     57.58 o 
  10   2   6      202.70      160.04     70.28 o 
  11   2   6       43.75       55.04     76.21 o 
 -10   3   6       84.52       95.82     41.98 o 
  -9   3   6       49.33       51.12     47.42 o 
  -8   3   6      114.19       58.45     32.07 o 
  -7   3   6      170.95      141.61     65.20 o 
  -6   3   6      335.71      340.59     52.50 o 
  -5   3   6     1188.42     1108.67     62.12 o 
  -4   3   6      577.54      589.35     30.75 o 
  -3   3   6      728.84      760.18     31.05 o 
  -2   3   6        1.59       19.22     14.61 o 
  -1   3   6      136.20      148.12     16.16 o 
   0   3   6     6427.28     5959.21     77.95 o 
   1   3   6     1849.54     1669.83     50.15 o 
   3   3   6      512.01      479.97     19.28 o 
   4   3   6      200.32      180.76     16.41 o 
   5   3   6       63.28       84.23     16.07 o 
   6   3   6      364.71      417.67     37.62 o 
   7   3   6      869.41      761.26     80.44 o 
   8   3   6      312.39      284.52     65.20 o 
   9   3   6       21.81       77.90     53.35 o 
  10   3   6       28.65      105.00     66.90 o 
  11   3   6       77.01      143.11     75.36 o 
 -10   4   6       27.54       15.90     45.30 o 
  -9   4   6      178.01      135.84     40.90 o 
  -8   4   6       28.01       14.98     35.57 o 
  -7   4   6      276.43      249.35     49.11 o 
  -6   4   6        4.02      -22.69     22.69 o 
  -5   4   6      619.45      648.10     35.07 o 
  -4   4   6       64.44       28.77     19.03 o 
  -3   4   6      711.47      842.06     32.84 o 
  -2   4   6      595.57      610.99     28.06 o 
  -1   4   6      947.46      984.60     65.61 o 
   0   4   6      660.33      622.87     23.34 o 
   1   4   6      677.28      648.31     20.67 o 
   2   4   6      688.98      635.65     35.08 o 
   3   4   6     8667.06     9261.80    137.20 o 
   4   4   6      932.63      951.42     47.00 o 
   5   4   6     1059.76     1066.17     56.31 o 
   6   4   6       34.56       71.02     26.92 o 
   7   4   6      497.63      562.30     45.31 o 
   8   4   6      707.61      760.42     84.68 o 
   9   4   6       33.61       92.30     55.04 o 
  10   4   6       57.70       22.02     55.04 o 
  11   4   6      164.49      207.46     74.52 o 
 -10   5   6       10.72       60.32     40.85 o 
  -9   5   6       15.81       34.72     38.46 o 
  -8   5   6       29.27       50.86     41.07 o 
  -7   5   6       91.11       72.73     36.15 o 
  -6   5   6      165.70      212.72     51.65 o 
  -5   5   6       36.13       15.59     23.94 o 
  -4   5   6     1242.09     1310.27     42.93 o 
  -3   5   6      211.36      183.27     22.75 o 
  -2   5   6     3134.33     3098.21     56.68 o 
  -1   5   6     2577.97     2738.95     50.32 o 
   0   5   6     1553.89     1745.04     37.64 o 
   2   5   6     3244.39     3208.42     73.13 o 
   4   5   6       91.70      123.18     25.06 o 
   5   5   6      108.49      112.76     37.26 o 
   6   5   6      413.74      392.06     37.21 o 
   7   5   6       46.37       55.44     41.92 o 
   8   5   6      321.35      277.75     60.97 o 
   9   5   6       94.11      116.01     56.73 o 
  10   5   6       33.57       12.70     50.81 o 
  11   5   6        0.08       25.40     59.28 o 
  -9   6   6       19.94       -1.87     47.00 o 
  -8   6   6       27.38      101.49     39.32 o 
  -7   6   6       10.13      -13.07     42.76 o 
  -6   6   6       34.75       21.52     61.39 o 
  -5   6   6       44.15       49.84     30.64 o 
  -4   6   6      652.87      681.11     53.76 o 
  -3   6   6      926.25      913.21     36.56 o 
  -2   6   6     2555.09     2269.24     63.03 o 
  -1   6   6      210.46      180.36     20.71 o 
   0   6   6       75.18       97.84     16.58 o 
   1   6   6     6724.94     7318.00     83.84 o 
   2   6   6     7887.80     8436.36    101.63 o 
   3   6   6     1899.79     1966.73     58.79 o 
   4   6   6        0.04      -13.63     18.45 o 
   5   6   6      785.75      724.76     40.51 o 
   6   6   6        2.23      -20.26     23.93 o 
   7   6   6       20.15      -22.86     26.35 o 
   8   6   6       75.85       52.92     32.79 o 
   9   6   6     1197.18     1209.21     97.38 o 
  10   6   6       32.75       33.87     54.19 o 
  11   6   6       26.91       -8.47     58.43 o 
  12   6   6       12.45      -26.25     63.51 o 
  -9   7   6       38.78       17.55     36.91 o 
  -8   7   6        0.67       -1.69     36.35 o 
  -7   7   6       49.06       20.77     35.11 o 
  -6   7   6       22.23       26.84     47.00 o 
  -5   7   6       42.77       32.31     32.03 o 
  -4   7   6      174.62      233.55     59.70 o 
  -3   7   6       15.26       64.46     22.88 o 
  -2   7   6     1042.94      984.97     37.74 o 
  -1   7   6      603.34      608.05     42.92 o 
   0   7   6       84.33       79.38     16.98 o 
   1   7   6      367.04      413.57     23.43 o 
   2   7   6     1116.16     1220.06     43.27 o 
   3   7   6     2927.42     2772.49     42.33 o 
   4   7   6      649.60      570.68     40.10 o 
   5   7   6       59.54      100.31     50.81 o 
   6   7   6        7.33      -24.55     24.55 o 
   7   7   6       12.17      -37.68     37.68 o 
   8   7   6      290.76      306.06     41.46 o 
   9   7   6      194.02      171.05     57.58 o 
  10   7   6        6.73       34.72     51.65 o 
  11   7   6        3.90        2.54     55.04 o 
  12   7   6        8.13       33.87     66.05 o 
  -8   8   6        6.61      -26.25     93.15 o 
  -7   8   6       73.50      110.39     44.10 o 
  -6   8   6       98.97       98.18     43.61 o 
  -5   8   6       53.53      100.16     54.62 o 
  -4   8   6      464.35      504.07     88.49 o 
  -3   8   6        4.96       19.93     24.07 o 
  -2   8   6      793.21      909.85     39.53 o 
  -1   8   6     2747.36     2727.22     57.00 o 
   0   8   6     4381.87     4381.40     70.06 o 
   1   8   6      264.34      270.09     23.36 o 
   2   8   6        6.54       27.56     14.26 o 
   3   8   6     3385.63     3806.55     56.93 o 
   4   8   6      470.40      508.91     39.51 o 
   5   8   6       77.57       30.48     24.53 o 
   6   8   6      180.00      194.24     45.73 o 
   7   8   6       97.56       95.44     33.79 o 
   8   8   6      790.13      816.97     55.87 o 
   9   8   6       11.13       44.81     41.92 o 
  10   8   6      106.54       48.27     58.43 o 
  11   8   6      126.45      149.03     65.20 o 
  12   8   6        0.47      -35.57     57.58 o 
  -7   9   6        0.29      -34.73     34.73 o 
  -6   9   6        0.08       -6.52     36.49 o 
  -5   9   6        5.03        8.29     45.30 o 
  -4   9   6       19.51      -19.64     64.78 o 
  -3   9   6      309.32      262.27     41.80 o 
  -2   9   6      131.96      151.60     41.12 o 
  -1   9   6      221.94      238.83     28.04 o 
   0   9   6      591.18      568.75     46.44 o 
   1   9   6     1794.43     1807.90     46.48 o 
   2   9   6      137.65      152.98     21.06 o 
   3   9   6      168.22      180.82     26.25 o 
   4   9   6      428.69      445.79     47.42 o 
   5   9   6      378.70      407.56     41.49 o 
   6   9   6      186.65      210.22     36.22 o 
   7   9   6      164.10      191.57     51.65 o 
   8   9   6        4.87      -14.48     35.14 o 
   9   9   6       15.73       -9.64     63.51 o 
  10   9   6       95.73      152.42     62.66 o 
  11   9   6        0.34       65.20     63.51 o 
  -7  10   6       17.07       63.78     44.50 o 
  -6  10   6       27.45       10.98     40.22 o 
  -5  10   6        7.41      -27.65     42.34 o 
  -4  10   6       95.33      113.47     39.21 o 
  -3  10   6      154.43      228.32     43.21 o 
  -2  10   6      965.27      896.04     43.54 o 
  -1  10   6      117.69      131.99     27.94 o 
   0  10   6      542.30      578.02     58.96 o 
   1  10   6     1323.88     1404.84     45.23 o 
   2  10   6      699.20      730.90     33.81 o 
   3  10   6       22.89        2.79     18.67 o 
   4  10   6      599.87      594.76     43.04 o 
   5  10   6     1083.55     1191.64     56.73 o 
   6  10   6      641.33      627.54     48.34 o 
   7  10   6       69.48       41.62     42.34 o 
   8  10   6      189.80       89.59     51.65 o 
   9  10   6      232.85      205.24     42.31 o 
  10  10   6        1.81      -18.32     37.33 o 
  11  10   6        6.46       -6.77     55.89 o 
  -6  11   6       30.88       11.01     48.27 o 
  -5  11   6        3.74       13.55     44.03 o 
  -4  11   6        0.25        1.69     41.49 o 
  -3  11   6       70.51       56.73     47.42 o 
  -2  11   6        1.33       14.40     38.95 o 
  -1  11   6      307.82      336.20     39.79 o 
   0  11   6      206.00      233.86     36.79 o 
   1  11   6      588.79      639.42     46.14 o 
   2  11   6      266.39      242.35     41.92 o 
   3  11   6      353.28      361.58     61.82 o 
   4  11   6       27.03       55.04     46.57 o 
   5  11   6       10.44       17.78     42.34 o 
   6  11   6      198.83      225.25     60.12 o 
   7  11   6       51.36       27.10     46.57 o 
   8  11   6        3.27      -11.01     48.27 o 
   9  11   6       38.66       54.19     55.04 o 
  10  11   6        3.16       22.86     54.19 o 
  -5  12   6       71.22      151.58     58.43 o 
  -4  12   6       35.65       19.48     48.27 o 
  -3  12   6        4.64       28.79     44.88 o 
  -2  12   6      165.77      172.74     53.35 o 
  -1  12   6       36.66       19.85     30.23 o 
   0  12   6       81.76       87.85     32.60 o 
   1  12   6      324.64      338.79     41.11 o 
   2  12   6      703.11      743.09     55.89 o 
   3  12   6      632.76      736.71     80.44 o 
   4  12   6      123.00       91.45     50.81 o 
   5  12   6        3.81       -4.23     38.95 o 
   6  12   6      572.75      528.40     76.21 o 
   7  12   6      504.44      411.54     73.67 o 
   8  12   6       28.60       84.68     55.04 o 
   9  12   6       10.64      -50.81     50.81 o 
  10  12   6        2.37       16.09     59.28 o 
  -4  13   6       19.45       67.74     55.04 o 
  -3  13   6        2.55       38.95     47.42 o 
  -2  13   6        0.20        9.31     46.57 o 
  -1  13   6      220.91      207.46     53.35 o 
   0  13   6        3.03      -30.02     30.02 o 
   1  13   6       32.08       37.79     33.52 o 
   2  13   6        4.37      -13.18     29.87 o 
   3  13   6       99.26       48.27     46.57 o 
   4  13   6       57.95       -5.08     42.34 o 
   5  13   6        0.29      -18.63     43.19 o 
   6  13   6       17.37      -19.48     39.80 o 
   7  13   6      220.15      217.62     60.97 o 
   8  13   6      106.51       59.28     60.12 o 
   9  13   6       33.01       78.75     62.66 o 
  10  13   6        3.26      -15.24     59.28 o 
  -3  14   6       15.07       -1.69     46.57 o 
  -2  14   6        2.96       49.11     53.35 o 
  -1  14   6       40.65       58.43     52.50 o 
   0  14   6      145.42       87.78     86.80 o 
   1  14   6        6.33      -31.72     31.72 o 
   2  14   6       24.89       16.94     50.81 o 
   3  14   6      117.46      148.19     57.58 o 
   4  14   6      493.28      482.67     71.98 o 
   5  14   6       87.55      185.45     59.28 o 
   6  14   6        1.26       93.15     55.04 o 
   7  14   6        6.04        8.47     54.19 o 
   8  14   6      134.93      118.55     60.12 o 
   9  14   6      125.04       36.41     64.36 o 
  -1  15   6        4.01       26.25     51.65 o 
   0  15   6        1.32       24.56     51.65 o 
   1  15   6        1.49      -50.81     50.81 o 
   2  15   6        0.29      -33.02     49.96 o 
   3  15   6        0.08       69.44     56.73 o 
   4  15   6      228.52      170.20     64.36 o 
   5  15   6      123.60      136.33     58.43 o 
   6  15   6        0.99      -42.34     42.34 o 
   7  15   6       10.32        7.62     55.89 o 
   8  15   6       14.51      -10.16     54.19 o 
   2  16   6       19.01       15.24     58.43 o 
   3  16   6       11.44       26.25     55.04 o 
   4  16   6        0.75       -3.39     56.73 o 
   5  16   6      176.61      173.59     67.74 o 
   6  16   6        3.66       35.57     59.28 o 
  -5 -10   7      209.91      284.42     48.20 o 
  -4 -10   7       24.52       11.89     45.30 o 
  -3 -10   7        8.12        8.89     35.93 o 
  -2 -10   7       62.36       24.68     91.45 o 
  -1 -10   7        0.45       28.80     37.39 o 
  -7  -9   7        5.26       11.93     32.79 o 
  -6  -9   7       11.85      -33.23     63.51 o 
  -5  -9   7       67.88       44.50     41.07 o 
  -4  -9   7      306.02      251.75     47.00 o 
  -3  -9   7        4.01       20.49     34.07 o 
  -2  -9   7        5.67       32.35     33.23 o 
  -1  -9   7        3.11        7.04     33.64 o 
   0  -9   7        3.51      -29.21     47.84 o 
   1  -9   7        9.50      -48.27     48.27 o 
   2  -9   7        3.44       39.80     58.43 o 
  -8  -8   7      391.27      350.22     48.40 o 
  -7  -8   7      172.42      166.31     40.22 o 
  -6  -8   7        0.08       14.19     27.84 o 
  -5  -8   7       76.69       58.43     33.53 o 
  -4  -8   7      214.10      173.31     56.73 o 
  -3  -8   7      129.06      137.23     35.62 o 
  -2  -8   7        1.59      -28.81     28.81 o 
  -1  -8   7       91.28       92.35     82.14 o 
   0  -8   7      185.46      245.43     40.93 o 
   1  -8   7       50.96       74.52     56.73 o 
   2  -8   7        9.43        2.54     50.81 o 
   3  -8   7        2.15      -22.86     52.50 o 
  -9  -7   7        5.56      -11.43     32.33 o 
  -8  -7   7       86.57       76.03     43.61 o 
  -7  -7   7      493.51      453.29     49.37 o 
  -6  -7   7      116.14      141.39     35.79 o 
  -5  -7   7        3.13      -24.11     24.11 o 
  -4  -7   7       14.05       51.55     30.80 o 
  -3  -7   7       33.51       78.67     31.12 o 
  -2  -7   7      111.57       95.73     32.53 o 
  -1  -7   7        2.55       16.66     30.47 o 
   0  -7   7        4.87       -3.18     28.07 o 
   1  -7   7       20.18       -7.58     29.49 o 
   2  -7   7       15.52      -48.27     48.27 o 
   3  -7   7        1.76        0.85     48.27 o 
   4  -7   7        0.52       30.48     55.04 o 
   5  -7   7       50.31       37.26     59.28 o 
 -10  -6   7       48.68       68.81     37.21 o 
  -9  -6   7       63.47       75.13     35.08 o 
  -8  -6   7        1.57        4.74     42.34 o 
  -7  -6   7      637.63      621.54     52.68 o 
  -6  -6   7      681.85      644.91     85.95 o 
  -5  -6   7       10.48       -7.23     27.94 o 
  -4  -6   7        1.65        2.88     27.52 o 
  -3  -6   7      502.76      516.49     46.09 o 
  -2  -6   7     1484.82     1500.38    114.74 o 
  -1  -6   7      369.26      416.67     43.10 o 
   0  -6   7       62.69       83.11     47.00 o 
   1  -6   7        1.68       15.99     28.69 o 
   2  -6   7      125.89      131.25     55.89 o 
   3  -6   7        4.34      -15.24     44.88 o 
   4  -6   7       23.31       36.41     50.81 o 
   5  -6   7       56.91       79.60     55.04 o 
   6  -6   7       32.11       79.60     58.43 o 
 -10  -5   7       40.14      108.39     47.42 o 
  -9  -5   7       51.25       58.43     44.03 o 
  -8  -5   7       13.98       49.57     31.40 o 
  -7  -5   7       33.57       79.17     32.33 o 
  -6  -5   7      765.63      820.02     54.49 o 
  -5  -5   7        5.03       10.83     26.04 o 
  -4  -5   7       20.85       10.46     26.40 o 
  -3  -5   7        0.95      -24.47     24.53 o 
  -2  -5   7       67.27       36.83     28.44 o 
  -1  -5   7      164.28      133.39     32.60 o 
   0  -5   7       41.33       51.39     49.11 o 
   1  -5   7       25.04      -26.24     26.24 o 
   2  -5   7       13.74        7.30     27.04 o 
   3  -5   7      107.24      130.41     52.50 o 
   4  -5   7        2.61      -27.10     44.88 o 
   5  -5   7        7.21      -49.96     50.81 o 
   6  -5   7       18.83        0.00     52.50 o 
   7  -5   7        5.40      -37.26     49.11 o 
 -10  -4   7       51.95       44.03     44.88 o 
  -9  -4   7      196.79      139.27     31.32 o 
  -8  -4   7      181.71      139.64     65.25 o 
  -7  -4   7        6.64       -8.72     32.60 o 
  -6  -4   7      106.29      117.50     29.47 o 
  -5  -4   7     2260.55     2097.06     59.92 o 
  -4  -4   7     1649.61     1546.52     50.14 o 
  -3  -4   7      232.17      231.05     33.39 o 
  -2  -4   7        0.96      -24.90     29.21 o 
  -1  -4   7      586.30      578.37     42.46 o 
   0  -4   7      930.87      894.85     47.60 o 
   1  -4   7      344.79      345.58     38.95 o 
   2  -4   7        1.95      -18.52     26.63 o 
   3  -4   7        3.43      -21.80     28.67 o 
   4  -4   7       85.67       65.00     32.87 o 
   5  -4   7        9.99        7.62     45.73 o 
   6  -4   7       14.52       21.17     50.81 o 
   7  -4   7       19.43       44.88     54.19 o 
 -10  -3   7        0.70       64.75     41.92 o 
  -9  -3   7      118.27      110.68     43.77 o 
  -8  -3   7       58.16       62.17     27.68 o 
  -7  -3   7        1.71       13.85     23.95 o 
  -6  -3   7        3.45       -6.95     22.86 o 
  -5  -3   7      112.53      124.03     53.35 o 
  -4  -3   7      285.57      256.02     29.61 o 
  -3  -3   7       13.97       -0.80     20.05 o 
  -2  -3   7       28.66       30.95     19.74 o 
  -1  -3   7      302.62      292.45     26.36 o 
   0  -3   7      319.44      281.95     25.98 o 
   1  -3   7      865.67      889.32     60.12 o 
   2  -3   7      506.46      596.68     34.17 o 
   3  -3   7        7.32       -5.08     20.02 o 
   4  -3   7      146.81       67.30     51.65 o 
   5  -3   7        1.39      -16.41     31.12 o 
   6  -3   7        0.32      -39.38     39.38 o 
   7  -3   7        8.35        5.42     37.68 o 
   8  -3   7       64.05       22.02     62.66 o 
 -11  -2   7      129.55       95.90     94.42 o 
 -10  -2   7       29.83        0.90     53.35 o 
  -9  -2   7       14.30       41.79     36.67 o 
  -8  -2   7      111.89       98.03     29.21 o 
  -7  -2   7      567.45      552.28     39.87 o 
  -6  -2   7      929.06      872.25     77.03 o 
  -5  -2   7       80.12       84.38     23.62 o 
  -4  -2   7      346.13      333.38     39.41 o 
  -3  -2   7     1843.47     1726.33     48.52 o 
  -2  -2   7      885.95      861.58     36.52 o 
  -1  -2   7      204.92      241.41     23.44 o 
   0  -2   7      124.19      109.40     26.71 o 
   1  -2   7      672.63      628.53     31.57 o 
   2  -2   7      967.36     1040.10     38.06 o 
   3  -2   7       89.95      130.98     24.18 o 
   4  -2   7       50.12        6.77     28.67 o 
   5  -2   7       17.85       12.88     29.60 o 
   6  -2   7      162.20      180.16     48.69 o 
   7  -2   7       70.57       16.38     33.75 o 
   8  -2   7       21.64        0.00     62.66 o 
   9  -2   7       30.47       10.16     68.59 o 
 -11  -1   7       51.91       26.19     41.57 o 
 -10  -1   7       22.01       10.11     38.67 o 
  -9  -1   7       24.59       24.53     36.05 o 
  -8  -1   7       39.24       53.44     25.88 o 
  -7  -1   7        4.02       36.98     24.23 o 
  -6  -1   7        2.24      -14.47     21.44 o 
  -5  -1   7      248.41      320.01     30.96 o 
  -4  -1   7      413.15      426.55     30.05 o 
  -3  -1   7     1753.78     1658.36     60.16 o 
  -2  -1   7      869.41      830.25     34.04 o 
  -1  -1   7      886.53      868.08     34.42 o 
   0  -1   7      322.03      332.65     25.41 o 
   1  -1   7       38.37       11.71     16.07 o 
   2  -1   7        3.47       13.69     17.89 o 
   3  -1   7       60.64       64.46     21.78 o 
   4  -1   7        5.74       -1.63     23.37 o 
   5  -1   7       47.49       18.63     29.94 o 
   6  -1   7      255.78      270.78     40.89 o 
   7  -1   7       59.95       77.48     35.39 o 
   8  -1   7        5.57       38.95     60.12 o 
   9  -1   7       99.46      156.66     74.52 o 
 -11   0   7        2.43      -21.07     39.09 o 
 -10   0   7        2.59      -34.52     34.52 o 
  -9   0   7      243.03      267.99     69.01 o 
  -8   0   7      312.33      278.36     51.65 o 
  -7   0   7       22.78        8.42     33.14 o 
  -6   0   7      172.44      117.76     28.33 o 
  -5   0   7      453.42      420.27     31.97 o 
  -4   0   7       22.42        0.13     17.82 o 
  -3   0   7        1.52      -14.86     15.43 o 
  -2   0   7      453.08      524.52     27.78 o 
  -1   0   7     2342.59     2301.16     50.00 o 
   0   0   7       36.64       24.94     16.95 o 
   1   0   7       35.26       -0.71     15.33 o 
   2   0   7     1676.51     1571.41     41.26 o 
   3   0   7      813.82      718.27     32.24 o 
   4   0   7     1412.07     1536.85     44.75 o 
   6   0   7       23.56       -6.59     37.26 o 
   7   0   7      161.79      147.34     56.73 o 
   8   0   7       59.11       44.88     59.28 o 
   9   0   7        9.15      -23.71     55.89 o 
  10   0   7       31.07       84.68     74.52 o 
 -10   1   7       56.38      108.42     42.38 o 
  -9   1   7       14.74       17.41     34.91 o 
  -8   1   7       21.91       16.55     33.46 o 
  -7   1   7       23.77       40.74     24.15 o 
  -6   1   7      230.53      287.87     30.70 o 
  -5   1   7      359.93      344.68     30.71 o 
  -4   1   7      131.49      129.84     23.42 o 
  -3   1   7      142.60      160.66     21.48 o 
  -2   1   7      120.92      156.72     19.42 o 
  -1   1   7       25.97       10.04     20.36 o 
   2   1   7      813.43      850.72     31.51 o 
   3   1   7     1799.35     1699.45     42.17 o 
   4   1   7     2830.69     3018.18     57.92 o 
   5   1   7      818.53      759.71     35.09 o 
   6   1   7      147.97      136.84     31.10 o 
   7   1   7      252.41      206.62     60.97 o 
   8   1   7      263.62      262.50     67.74 o 
   9   1   7       72.13      123.63     64.36 o 
  10   1   7       18.75       27.10     66.90 o 
 -10   2   7       28.95       40.82     37.55 o 
  -9   2   7       11.95       24.93     34.35 o 
  -8   2   7      124.70       75.10     39.80 o 
  -7   2   7      380.07      314.66     43.73 o 
  -6   2   7       38.69       38.41     23.96 o 
  -5   2   7       77.88      109.03     23.40 o 
  -4   2   7       86.34       69.37     20.37 o 
  -3   2   7      956.22      936.14     35.24 o 
  -2   2   7      116.06      142.40     25.38 o 
  -1   2   7     1149.66     1096.26     33.81 o 
   0   2   7      404.08      397.99     34.93 o 
   1   2   7     4379.72     4611.97     65.03 o 
   3   2   7       41.43       60.95     16.95 o 
   4   2   7     1316.74     1234.43     36.49 o 
   5   2   7     1750.94     1679.45     49.96 o 
   6   2   7      493.34      497.06     69.44 o 
   7   2   7       61.96      -24.56     44.03 o 
   8   2   7      100.45       34.72     50.81 o 
   9   2   7       68.04      149.88     65.20 o 
  10   2   7        9.73       91.45     69.44 o 
 -10   3   7        1.23        9.31     37.03 o 
  -9   3   7        0.68        8.11     52.92 o 
  -8   3   7        0.29        5.93     30.30 o 
  -7   3   7      281.69      199.63     40.20 o 
  -6   3   7      394.70      376.68     33.73 o 
  -5   3   7       38.19       71.04     23.24 o 
  -4   3   7      722.86      684.73     33.94 o 
  -2   3   7      494.78      599.67     40.28 o 
  -1   3   7     1680.68     1902.60     69.69 o 
   0   3   7      583.28      523.53     35.88 o 
   1   3   7     6886.10     7604.16    141.91 o 
   2   3   7     6006.23     6206.86    195.18 o 
   4   3   7      627.50      594.56     36.50 o 
   5   3   7     2399.62     2215.96     67.34 o 
   6   3   7     1914.94     1909.00     65.92 o 
   7   3   7      152.95      121.09     53.35 o 
   8   3   7      246.32      257.42     64.36 o 
   9   3   7        4.39        9.31     49.96 o 
  10   3   7       38.97       62.66     61.82 o 
  11   3   7        4.33        5.93     66.05 o 
 -10   4   7      136.82       98.44     45.24 o 
  -9   4   7       85.63       92.36     41.49 o 
  -8   4   7       56.85       15.94     49.54 o 
  -7   4   7        3.77      -10.08     30.61 o 
  -6   4   7      173.54      143.92     36.55 o 
  -5   4   7      271.58      277.06     29.51 o 
  -4   4   7        8.65       26.98     22.38 o 
  -3   4   7        0.49      -11.04     15.86 o 
  -2   4   7       60.86       52.64     18.10 o 
  -1   4   7      105.72      128.92     18.14 o 
   0   4   7        9.85        9.12     12.22 o 
   1   4   7      619.52      517.71     39.99 o 
   2   4   7     5663.76     6148.74    135.77 o 
   3   4   7      344.67      292.30     19.72 o 
   4   4   7       42.78       56.31     22.75 o 
   5   4   7      162.97      131.35     29.53 o 
   6   4   7     1257.39     1168.99     99.50 o 
   7   4   7     1901.47     1840.54     83.41 o 
   8   4   7      185.43      153.27     55.89 o 
   9   4   7        7.32       79.60     49.96 o 
  10   4   7       32.88       28.79     53.35 o 
  11   4   7       35.39       -8.47     59.28 o 
  -9   5   7      133.83       32.92     47.00 o 
  -8   5   7       81.87       72.47     38.73 o 
  -7   5   7      342.24      275.66     42.56 o 
  -6   5   7        4.75        4.88     31.22 o 
  -5   5   7        9.07       20.49     30.78 o 
  -4   5   7        0.85        1.41     20.99 o 
  -3   5   7       36.62       49.82     19.89 o 
  -2   5   7       47.88       76.38     19.19 o 
  -1   5   7     1523.84     1562.60     40.70 o 
   0   5   7     1809.63     1773.40     41.06 o 
   1   5   7       28.01       16.60     13.09 o 
   2   5   7     6468.76     6847.08    117.30 o 
   3   5   7     1732.14     1716.83     57.26 o 
   4   5   7      365.60      340.11     35.08 o 
   5   5   7      288.26      302.64     36.13 o 
   6   5   7      159.97      110.08     31.73 o 
   7   5   7     2275.54     2176.56     74.59 o 
   8   5   7       64.41       25.40     45.73 o 
   9   5   7       10.14      -38.95     38.95 o 
  10   5   7        0.35       11.01     50.81 o 
  11   5   7       20.41       94.84     62.66 o 
  -9   6   7      119.58       50.96     42.42 o 
  -8   6   7       60.30       41.52     38.60 o 
  -7   6   7       69.42       81.97     37.26 o 
  -6   6   7      165.06      128.56     35.84 o 
  -5   6   7      309.87      315.37     42.15 o 
  -4   6   7        1.39      -14.67     21.75 o 
  -3   6   7       64.04      111.01     23.42 o 
  -2   6   7       20.35       45.03     19.16 o 
  -1   6   7       14.24        5.89     15.54 o 
   0   6   7     2127.56     2063.26     57.37 o 
   1   6   7      877.70      915.52     28.53 o 
   2   6   7      215.98      203.88     20.80 o 
   3   6   7      285.93      334.01     34.71 o 
   4   6   7     1993.06     2032.04     65.32 o 
   5   6   7       13.25      -14.24     22.73 o 
   6   6   7        1.93      -23.86     23.86 o 
   7   6   7      905.73      859.91     52.68 o 
   8   6   7      665.59      593.75     51.23 o 
   9   6   7       36.01      103.31     53.35 o 
  10   6   7       29.16       -4.23     49.11 o 
  11   6   7        9.71       34.72     60.12 o 
  -9   7   7        0.33       44.57     43.19 o 
  -8   7   7       42.34       51.07     40.22 o 
  -7   7   7       29.45       48.19     59.28 o 
  -6   7   7        0.32      -18.89     28.86 o 
  -5   7   7      276.95      252.82     41.39 o 
  -4   7   7      716.48      716.88     40.95 o 
  -3   7   7      311.04      312.59     29.93 o 
  -2   7   7      965.27      999.61     39.53 o 
   0   7   7     1097.54     1082.32     34.98 o 
   1   7   7      919.58      890.73     30.21 o 
   2   7   7       15.39       15.06     14.93 o 
   3   7   7      989.96      956.64     68.59 o 
   4   7   7      837.53      826.70     46.11 o 
   5   7   7      264.02      304.17     36.47 o 
   6   7   7       71.59       70.58     32.18 o 
   7   7   7      107.60       56.07     31.83 o 
   8   7   7     1040.86      982.77     75.79 o 
   9   7   7       46.40       11.01     48.27 o 
  10   7   7      212.33      225.25     67.74 o 
  11   7   7        0.31      -28.79     55.04 o 
  -8   8   7       19.30      -33.60     90.61 o 
  -7   8   7      104.24      127.78     41.50 o 
  -6   8   7       51.10       73.77     35.49 o 
  -5   8   7        0.22       17.01     31.89 o 
  -4   8   7      143.42      175.96     39.85 o 
  -3   8   7     1376.62     1321.38     52.19 o 
  -2   8   7      700.85      737.26     38.85 o 
  -1   8   7     1035.18     1017.75     39.86 o 
   0   8   7       16.79       29.73     18.46 o 
   1   8   7       19.88        0.40     15.66 o 
   2   8   7      664.36      660.95     26.81 o 
   3   8   7       10.38       24.41     24.24 o 
   4   8   7      638.92      623.78     42.51 o 
   5   8   7      429.74      465.44     41.90 o 
   6   8   7       50.17       -1.01     27.72 o 
   7   8   7      131.52      137.80     36.19 o 
   8   8   7      329.72      256.62     71.55 o 
   9   8   7       17.26       20.11     33.28 o 
  10   8   7      251.31      348.88     75.36 o 
  11   8   7       14.21       58.43     58.43 o 
  -7   9   7       14.46       32.05     48.69 o 
  -6   9   7       75.09       62.77     47.00 o 
  -5   9   7      322.85      279.54     45.65 o 
  -4   9   7       46.93       36.52     56.73 o 
  -3   9   7        9.20       -2.57     26.33 o 
  -2   9   7     1448.22     1367.88     49.20 o 
  -1   9   7      589.07      614.80     37.32 o 
   0   9   7      136.51      162.22     25.05 o 
   1   9   7       27.43       47.85     18.43 o 
   2   9   7      288.82      331.97     24.71 o 
   3   9   7       22.95       23.96     25.66 o 
   4   9   7        5.34       48.99     27.24 o 
   5   9   7      371.80      358.72     40.70 o 
   6   9   7      639.34      727.43     52.93 o 
   7   9   7       28.35      -10.64     29.87 o 
   8   9   7        0.23      -15.62     32.18 o 
   9   9   7       74.46       66.18     36.47 o 
  10   9   7      253.97      314.16     74.52 o 
  11   9   7       95.90       66.05     62.66 o 
  -7  10   7        5.83       -0.67     60.12 o 
  -6  10   7       53.80       35.57     40.81 o 
  -5  10   7      222.36      253.27     47.93 o 
  -4  10   7      692.93      870.93     63.54 o 
  -3  10   7       47.59       38.20     42.34 o 
  -2  10   7        4.93       36.25     27.83 o 
  -1  10   7      593.26      652.61     40.73 o 
   0  10   7      420.20      445.50     34.05 o 
   1  10   7      154.06      169.12     32.68 o 
   2  10   7        5.65        1.61     18.95 o 
   3  10   7       40.72       80.09     28.44 o 
   4  10   7        1.66       16.81     27.12 o 
   5  10   7        0.35        3.76     28.07 o 
   6  10   7       66.12       71.25     32.03 o 
   7  10   7      208.18      189.44     39.13 o 
   8  10   7        8.56       28.77     36.41 o 
   9  10   7        2.20      -51.65     51.65 o 
  10  10   7      216.85      244.96     48.77 o 
  11  10   7      151.11      110.93     66.90 o 
  -6  11   7        4.32       11.86     47.42 o 
  -5  11   7      108.18      172.74     56.73 o 
  -4  11   7      216.28      267.58     56.73 o 
  -3  11   7      428.49      507.23     66.90 o 
  -2  11   7        0.34       -5.93     38.11 o 
  -1  11   7      152.39      166.59     34.38 o 
   0  11   7      378.45      409.98     40.62 o 
   1  11   7      236.79      278.61     37.03 o 
   2  11   7        3.19      -41.49     41.49 o 
   3  11   7       39.15       48.27     46.57 o 
   4  11   7      143.58      127.02     55.04 o 
   5  11   7       57.16       17.78     47.42 o 
   6  11   7       67.90       28.79     49.11 o 
   7  11   7        0.70      -29.30     29.30 o 
   8  11   7      256.02      275.45     43.27 o 
   9  11   7       29.43       -7.06     82.56 o 
  10  11   7        1.27      -33.02     53.35 o 
  -5  12   7        8.84       66.90     52.50 o 
  -4  12   7       45.53       80.44     50.81 o 
  -3  12   7      193.73      309.92     62.66 o 
  -2  12   7      209.61      298.07     57.58 o 
  -1  12   7        0.43       19.06     28.81 o 
   0  12   7        8.93       -8.63     28.81 o 
   1  12   7      203.67      192.02     70.71 o 
   2  12   7       77.03      114.32     49.11 o 
   3  12   7        0.14        5.93     41.49 o 
   4  12   7        1.00      -11.86     40.65 o 
   5  12   7       67.24       43.19     48.27 o 
   6  12   7      180.85      174.44     55.04 o 
   7  12   7      159.23       96.53     50.81 o 
   8  12   7       66.34       48.27     53.35 o 
   9  12   7       77.72       32.18     54.19 o 
  10  12   7        3.98      -53.35     53.35 o 
  -4  13   7       26.91       -5.93     44.88 o 
  -3  13   7      137.25       92.30     51.65 o 
  -2  13   7      203.07      282.83     57.58 o 
  -1  13   7        5.49        7.62     44.88 o 
   0  13   7        0.14        6.07     29.78 o 
   1  13   7      127.18      131.98     46.15 o 
   2  13   7      322.68      294.68     59.28 o 
   3  13   7       90.12      130.41     55.04 o 
   4  13   7        7.65      -12.70     39.80 o 
   5  13   7       57.23       58.43     47.42 o 
   6  13   7       44.42       43.19     48.27 o 
   7  13   7       14.63       51.65     54.19 o 
   8  13   7      159.34      130.41     61.82 o 
   9  13   7        4.10       17.78     55.89 o 
  10  13   7      148.01      128.71     71.13 o 
  -3  14   7       12.92       78.75     57.58 o 
  -2  14   7       76.85       34.72     50.81 o 
  -1  14   7       26.94      -31.33     43.19 o 
   0  14   7        0.20      -20.35     33.47 o 
   1  14   7        0.48       19.48     50.81 o 
   2  14   7      112.21      152.42     60.97 o 
   3  14   7      454.22      487.75     75.36 o 
   4  14   7       28.50       10.16     49.11 o 
   5  14   7        0.34       12.70     47.42 o 
   6  14   7        0.78       12.70     49.11 o 
   7  14   7       36.76      -38.11     45.73 o 
   8  14   7        0.86      -22.02     53.35 o 
   9  14   7      133.58       95.69     66.90 o 
  -1  15   7       88.99      174.44     61.82 o 
   1  15   7       12.28      -33.87     52.50 o 
   2  15   7        0.74      -49.11     49.11 o 
   3  15   7      136.46      133.79     63.51 o 
   4  15   7       90.55      139.72     63.51 o 
   5  15   7       24.03       31.33     48.27 o 
   6  15   7        2.99        4.23     46.57 o 
   7  15   7       27.98       62.66     60.12 o 
   8  15   7      169.55       88.91     66.90 o 
   1  16   7       36.69      -60.97     60.97 o 
   2  16   7       55.67       12.70     59.28 o 
   3  16   7        8.25      -20.32     55.04 o 
   4  16   7      185.95      163.43     60.97 o 
   5  16   7        6.20      -33.02     48.27 o 
   6  16   7       12.89       77.90     60.12 o 
   7  16   7        0.97       28.79     57.58 o 
  -5  -9   8       49.53        0.13     38.53 o 
  -4  -9   8       67.78       43.27     35.53 o 
  -3  -9   8      236.35      301.87     48.80 o 
  -2  -9   8       43.66       58.24     36.79 o 
  -1  -9   8        1.66        3.57     38.11 o 
   0  -9   8       69.51       82.14     63.51 o 
  -7  -8   8       12.62      -15.48     58.43 o 
  -6  -8   8        5.67      -28.72     28.72 o 
  -5  -8   8        7.05      -33.94     44.88 o 
  -4  -8   8        0.18      -30.38     30.38 o 
  -3  -8   8      270.21      213.08     41.96 o 
  -2  -8   8       85.36       69.46     38.95 o 
  -1  -8   8        9.21       35.42     56.31 o 
   0  -8   8       37.72       35.18     34.34 o 
   1  -8   8        7.90      122.78     60.97 o 
   2  -8   8        0.96       25.40     58.43 o 
  -8  -7   8      372.79      352.96     48.46 o 
  -7  -7   8        0.06       12.28     31.14 o 
  -6  -7   8       43.68       50.38     32.93 o 
  -5  -7   8      125.23       75.75     33.83 o 
  -4  -7   8       83.41       82.86     33.51 o 
  -3  -7   8       36.42       12.64     50.38 o 
  -2  -7   8      188.58      187.92     38.59 o 
  -1  -7   8      200.62      242.06     60.97 o 
   0  -7   8       14.63        0.33     32.18 o 
   1  -7   8       14.43      -12.70     49.96 o 
   2  -7   8       16.47      -38.95     51.65 o 
   3  -7   8       71.89      121.94     61.82 o 
   4  -7   8       78.20      178.67     66.90 o 
  -9  -6   8       20.18       93.45     44.46 o 
  -8  -6   8       72.40       54.46     33.99 o 
  -7  -6   8      118.57      100.34     52.08 o 
  -5  -6   8      155.41      173.44     35.19 o 
  -4  -6   8       72.85        5.80     59.70 o 
  -3  -6   8       65.44      110.87     31.72 o 
  -2  -6   8      141.05      159.67     34.99 o 
  -1  -6   8        6.89       24.02     43.19 o 
   0  -6   8       10.79        1.35     49.96 o 
   1  -6   8        0.48        5.74     32.03 o 
   2  -6   8       33.53        7.62     48.27 o 
   3  -6   8       38.44      -16.94     49.96 o 
   4  -6   8      218.78      164.28     66.90 o 
   5  -6   8      120.23      281.98     68.59 o 
  -9  -5   8       33.24       63.66     36.13 o 
  -8  -5   8      157.99      213.14     77.06 o 
  -7  -5   8      428.35      407.08    152.42 o 
  -6  -5   8      110.15       79.90     30.98 o 
  -5  -5   8       85.86       61.32     29.00 o 
  -4  -5   8       60.22       66.40     52.92 o 
  -3  -5   8      191.81      173.22     34.84 o 
  -2  -5   8        6.13      -22.44     25.75 o 
  -1  -5   8       78.80       95.52     32.00 o 
   0  -5   8      134.43       85.95     32.33 o 
   1  -5   8      140.63      104.88     50.81 o 
   2  -5   8        8.39       -5.54     59.28 o 
   3  -5   8      120.40       90.61     51.65 o 
   4  -5   8       78.77      102.46     55.89 o 
   5  -5   8      191.12      108.39     56.73 o 
   6  -5   8       27.14      120.24     60.12 o 
 -10  -4   8      110.53      129.53     71.98 o 
  -9  -4   8        9.22        9.54     43.19 o 
  -8  -4   8       41.86      114.32     49.11 o 
  -7  -4   8      735.93      775.63     55.98 o 
  -6  -4   8      399.82      366.53     52.50 o 
  -5  -4   8      398.38      558.16     47.12 o 
  -4  -4   8      618.42      618.43     47.46 o 
  -3  -4   8      390.36      356.31     39.90 o 
  -2  -4   8      117.78       90.86     29.27 o 
  -1  -4   8        8.54        5.25     36.41 o 
   0  -4   8       21.69       31.36     29.60 o 
   1  -4   8      395.34      383.39     41.90 o 
   2  -4   8       94.69      122.48     33.28 o 
   3  -4   8      213.82      252.34     56.73 o 
   4  -4   8        7.46       47.42     49.96 o 
   5  -4   8       40.19       11.01     46.57 o 
   6  -4   8       58.76       66.05     55.89 o 
   7  -4   8        0.13       79.60     57.58 o 
 -10  -3   8      218.49      194.42     48.73 o 
  -9  -3   8      240.16      262.87     38.16 o 
  -8  -3   8       19.45        8.27     25.73 o 
  -7  -3   8      170.48      197.48     50.25 o 
  -6  -3   8      322.24      364.91     53.35 o 
  -5  -3   8      489.98      636.98     42.19 o 
  -4  -3   8       37.57       43.84     24.07 o 
  -3  -3   8       79.47       39.51     23.58 o 
  -2  -3   8       15.36       -1.32     20.33 o 
  -1  -3   8      289.13      357.14     30.91 o 
   0  -3   8        4.48       10.20     20.43 o 
   1  -3   8      194.74      191.60     27.52 o 
   2  -3   8      642.50      591.72     37.97 o 
   3  -3   8        0.65        2.78     23.39 o 
   4  -3   8       18.26      -19.90     29.34 o 
   5  -3   8      134.15      127.30     38.53 o 
   6  -3   8      126.54      121.20     40.25 o 
   7  -3   8       37.26       44.88     62.66 o 
 -10  -2   8      106.15      116.11     47.57 o 
  -9  -2   8      756.65      723.40     49.89 o 
  -8  -2   8      439.95      486.45     41.51 o 
  -7  -2   8      354.71      415.54     37.94 o 
  -6  -2   8      380.56      375.75     34.99 o 
  -5  -2   8       63.52       54.26     25.13 o 
  -4  -2   8        2.74       10.97     22.76 o 
  -3  -2   8       55.15       31.27     21.53 o 
  -2  -2   8       47.84       34.54     22.04 o 
  -1  -2   8       59.90       58.21     21.10 o 
   0  -2   8      537.88      577.17     34.51 o 
   1  -2   8      336.32      343.68     29.81 o 
   2  -2   8       42.10       13.81     22.14 o 
   3  -2   8      155.42       95.15     27.32 o 
   4  -2   8       65.72       57.48     47.00 o 
   5  -2   8        2.74       28.36     32.92 o 
   6  -2   8      173.04      200.10     42.31 o 
   7  -2   8      272.33      418.31     79.60 o 
   8  -2   8      130.66      165.97     71.13 o 
 -10  -1   8       14.51      -34.91     34.91 o 
  -9  -1   8      245.22      228.94     47.06 o 
  -8  -1   8      356.08      345.40     55.31 o 
  -7  -1   8      194.00      201.02     31.26 o 
  -6  -1   8       25.40        4.43     23.96 o 
  -5  -1   8      182.67      186.25     27.65 o 
  -4  -1   8      517.19      527.82     35.85 o 
  -3  -1   8     1231.74     1160.69     43.35 o 
  -2  -1   8       93.75       78.40     21.14 o 
  -1  -1   8      215.68      237.44     25.68 o 
   0  -1   8      652.15      670.25     33.63 o 
   1  -1   8       59.13       59.29     35.73 o 
   2  -1   8       13.07        3.41     19.51 o 
   3  -1   8       91.47       65.47     24.42 o 
   4  -1   8      156.25      176.58     29.00 o 
   5  -1   8      121.88      172.07     37.49 o 
   6  -1   8       16.77       27.90     32.79 o 
   7  -1   8      223.56      172.74     62.66 o 
   8  -1   8      351.32      325.17     78.75 o 
   9  -1   8       32.96      -21.17     60.97 o 
 -10   0   8      161.59      173.39     96.11 o 
  -9   0   8       44.27       55.32     51.65 o 
  -8   0   8       32.45       37.47     26.01 o 
  -7   0   8       19.60       -6.06     31.30 o 
  -6   0   8       24.76        4.16     23.23 o 
  -5   0   8        8.96      -10.45     24.28 o 
  -4   0   8      148.30      140.47     24.96 o 
  -3   0   8     1406.39     1302.02     43.73 o 
  -2   0   8      811.68      796.88     34.72 o 
  -1   0   8     1937.80     1907.56     48.03 o 
   0   0   8       21.85       16.61     19.88 o 
   1   0   8       12.11        6.55     17.55 o 
   2   0   8        3.91      -19.62     22.99 o 
   3   0   8        3.03      -10.54     19.36 o 
   4   0   8      196.89      178.67     27.52 o 
   5   0   8      362.85      313.32     39.25 o 
   6   0   8      114.58      138.03     54.19 o 
   7   0   8       96.29       98.23     55.89 o 
   8   0   8      151.58      158.35     66.05 o 
   9   0   8      152.40      257.42     78.75 o 
 -10   1   8       11.27       12.65     51.23 o 
  -9   1   8       26.79        5.14     33.41 o 
  -8   1   8      166.28      221.09     44.10 o 
  -7   1   8      562.22      567.58     51.64 o 
  -6   1   8      280.38      298.53     33.77 o 
  -5   1   8      746.37      746.06     39.51 o 
  -4   1   8       42.37       26.39     21.39 o 
  -3   1   8      882.31      872.34     36.65 o 
  -2   1   8     1836.72     1630.87     44.38 o 
  -1   1   8     1020.84      882.25     34.91 o 
   0   1   8        0.49       25.13     16.35 o 
   1   1   8      571.06      626.86     29.11 o 
   2   1   8      264.07      258.77     24.83 o 
   3   1   8       52.22       81.41     41.34 o 
   4   1   8       75.35       34.36     21.25 o 
   5   1   8      530.36      483.40     38.89 o 
   6   1   8      866.25      899.29     83.83 o 
   7   1   8       14.61       99.92     57.58 o 
   8   1   8        1.50       12.70     55.04 o 
   9   1   8      215.56      236.25     75.36 o 
  10   1   8       79.62       17.78     71.98 o 
 -10   2   8       77.31       60.62     91.45 o 
  -9   2   8        6.15       20.41     37.11 o 
  -8   2   8       29.14       46.07     54.62 o 
  -7   2   8      294.57      289.89     44.95 o 
  -6   2   8      441.23      451.66     43.39 o 
  -5   2   8      310.92      380.90     33.80 o 
  -4   2   8     1039.15     1042.26     40.88 o 
  -3   2   8       22.17       21.31     18.39 o 
  -2   2   8        4.97       29.32     23.08 o 
  -1   2   8     1224.07     1133.96     36.77 o 
   0   2   8     3525.68     3213.95     57.65 o 
   1   2   8      606.15      630.73     29.34 o 
   2   2   8      147.15      156.76     20.09 o 
   3   2   8      574.91      619.72     39.55 o 
   4   2   8      584.89      540.37     32.51 o 
   5   2   8       15.79       16.09     28.14 o 
   6   2   8     1250.11     1127.07     91.45 o 
   7   2   8        1.91        3.39     44.03 o 
   8   2   8        4.06      -48.27     49.11 o 
   9   2   8      114.73       87.22     64.36 o 
  10   2   8       89.00      141.41     75.36 o 
 -10   3   8       30.70       19.52     39.74 o 
  -9   3   8       11.85       35.05     37.19 o 
  -8   3   8      102.68      119.06     43.19 o 
  -7   3   8       45.12       30.47     33.32 o 
  -6   3   8      393.78      428.53     36.85 o 
  -5   3   8      535.42      542.37     36.82 o 
  -4   3   8      383.77      356.14     30.62 o 
  -3   3   8      419.59      421.36     29.72 o 
  -2   3   8     1425.35     1533.54     42.71 o 
  -1   3   8      389.30      443.68     26.23 o 
   0   3   8     1546.44     1248.45     35.91 o 
   1   3   8      340.80      416.41     24.70 o 
   2   3   8      211.94      242.28     20.60 o 
   3   3   8      546.54      577.52     26.95 o 
   4   3   8     1393.20     1296.36     63.09 o 
   5   3   8      796.02      833.96     50.47 o 
   6   3   8      153.71      140.53     36.99 o 
   7   3   8      446.58      444.56     75.36 o 
   8   3   8       12.48       11.86     44.88 o 
   9   3   8        0.12      -14.40     52.50 o 
  10   3   8        5.65      -52.50     54.19 o 
 -10   4   8       48.24       47.28     42.76 o 
  -9   4   8       11.92        4.51     35.39 o 
  -8   4   8       11.59        6.10     38.95 o 
  -7   4   8      177.98      248.31     66.47 o 
  -6   4   8        3.10        1.99     29.89 o 
  -5   4   8      149.09      151.92     39.60 o 
  -4   4   8      517.38      548.60     35.01 o 
  -3   4   8      162.29      138.93     23.77 o 
  -2   4   8     1553.49     1491.89     55.05 o 
  -1   4   8      516.56      498.39     42.80 o 
   0   4   8     1333.32     1144.36     34.26 o 
   1   4   8     1102.90      940.54     72.40 o 
   2   4   8      881.97      829.58     27.77 o 
   3   4   8      874.90      790.88     26.37 o 
   4   4   8      220.85      188.79     32.92 o 
   5   4   8     1137.46     1158.32     54.98 o 
   6   4   8      405.42      402.27     43.60 o 
   7   4   8     1232.97     1145.70     93.15 o 
   8   4   8       14.26       18.63     49.96 o 
   9   4   8        0.40       17.78     52.50 o 
  10   4   8        6.45       22.02     60.12 o 
  11   4   8       22.03        1.69     68.59 o 
  -9   5   8        2.58       19.66     39.16 o 
  -8   5   8        0.99      -31.47     32.74 o 
  -7   5   8       18.87      -11.65     38.53 o 
  -6   5   8       29.90       -9.70     29.80 o 
  -5   5   8       70.14       53.05     26.08 o 
  -4   5   8      806.44      804.11     39.49 o 
  -3   5   8      865.93      881.71     38.66 o 
  -2   5   8       19.40      -12.44     18.19 o 
  -1   5   8        0.12       -8.56     13.89 o 
   0   5   8     1367.97     1418.29     40.34 o 
   1   5   8     5033.84     4630.05     90.66 o 
   2   5   8     3254.69     2930.22     67.14 o 
   3   5   8      258.79      242.61     33.73 o 
   4   5   8       61.90       44.94     43.61 o 
   5   5   8      351.90      440.33     42.31 o 
   6   5   8     1121.16     1035.73     55.69 o 
   7   5   8      262.13      283.58     42.50 o 
   8   5   8       67.36        4.23     43.19 o 
   9   5   8       10.00        8.47     47.42 o 
  10   5   8        9.44       10.16     54.19 o 
  11   5   8        2.70      -54.19     54.19 o 
  -9   6   8       21.86        0.26     41.92 o 
  -8   6   8        0.06        6.85     34.16 o 
  -7   6   8        7.79      -17.58     32.16 o 
  -6   6   8       86.14      118.44     37.03 o 
  -5   6   8       30.99       47.54     33.41 o 
  -4   6   8       47.78       59.48     24.99 o 
  -3   6   8      123.60      153.64     26.54 o 
  -2   6   8      948.48      832.01     36.43 o 
  -1   6   8        2.28       -0.46     15.55 o 
   0   6   8       37.78       65.26     23.96 o 
   1   6   8     2958.40     2905.67     55.77 o 
   2   6   8     3396.95     3061.09     60.69 o 
   3   6   8     2061.21     1806.04     62.81 o 
   4   6   8      341.51      396.46     38.45 o 
   5   6   8      210.27      248.75     48.69 o 
   6   6   8     1006.19      890.07     53.64 o 
   7   6   8        3.05        6.37     32.63 o 
   8   6   8       27.26      120.24     53.35 o 
   9   6   8       37.03       88.91     55.04 o 
  10   6   8        0.90       32.18     55.89 o 
  11   6   8       19.13       46.57     60.97 o 
  -8   7   8        1.15       52.90     41.28 o 
  -7   7   8        1.26        3.06     55.89 o 
  -6   7   8        3.19      -39.10     46.57 o 
  -5   7   8      335.36      358.02     45.26 o 
  -4   7   8       22.03       51.16     26.47 o 
  -3   7   8      179.43      249.76     30.73 o 
  -2   7   8      424.60      453.63     33.14 o 
  -1   7   8     2714.31     2682.44     57.50 o 
   0   7   8      586.47      555.14     30.85 o 
   1   7   8      178.08      215.94     23.75 o 
   2   7   8     1716.63     1694.49     66.05 o 
   3   7   8     2823.03     2773.00     78.60 o 
   4   7   8      681.54      673.84     64.36 o 
   5   7   8        2.72      -19.47     38.53 o 
   6   7   8       62.32       23.98     30.80 o 
   7   7   8        4.70      -21.99     31.46 o 
   8   7   8       21.44       20.25     33.23 o 
   9   7   8       44.05       43.19     50.81 o 
  10   7   8       31.56      -38.11     43.19 o 
  11   7   8       11.29       44.88     60.12 o 
  -8   8   8       18.38      -30.33     38.23 o 
  -7   8   8       18.54       22.12     39.21 o 
  -6   8   8        0.27       13.94     34.23 o 
  -5   8   8       26.81        8.64     32.33 o 
  -4   8   8      179.14      172.34     38.78 o 
  -3   8   8       54.31       72.35     32.82 o 
  -2   8   8      387.71      372.16     33.01 o 
  -1   8   8      880.17      939.79     48.34 o 
   0   8   8     1640.74     1561.24     47.45 o 
   1   8   8      520.80      521.09     28.62 o 
   2   8   8       59.35       35.34     27.47 o 
   3   8   8     2019.35     1901.95     97.80 o 
   4   8   8     1843.73     1815.12     66.71 o 
   5   8   8      282.82      314.75     41.01 o 
   6   8   8        4.06        8.04     29.94 o 
   7   8   8       89.68       94.56     35.87 o 
   8   8   8       57.87       84.84     43.19 o 
   9   8   8       81.39       72.82     55.89 o 
  10   8   8       10.17       33.02     50.81 o 
  11   8   8       20.45       81.29     63.51 o 
  -7   9   8       40.23      -28.61     36.12 o 
  -6   9   8       23.85      -11.23     35.95 o 
  -5   9   8       10.88       11.78     42.76 o 
  -4   9   8        4.23      -28.02     28.02 o 
  -3   9   8      711.18      858.38     45.95 o 
  -2   9   8        0.08       -7.70     28.16 o 
  -1   9   8      600.94      699.07     38.15 o 
   0   9   8      605.56      639.90     34.83 o 
   1   9   8     1220.71     1110.11     41.72 o 
   2   9   8       52.86       78.51     33.28 o 
   3   9   8      220.05      217.11     38.10 o 
   4   9   8       99.65       79.14     32.60 o 
   5   9   8        2.47      -25.13     25.13 o 
   6   9   8        1.63      -26.67     30.83 o 
   7   9   8       10.07       -1.09     30.73 o 
   8   9   8       36.40       90.73     35.62 o 
   9   9   8      382.65      302.51     70.71 o 
  10   9   8       34.50       63.51     55.89 o 
  11   9   8        8.48       20.32     57.58 o 
  -7  10   8       19.68       -5.15     63.09 o 
  -6  10   8        5.65      -21.02     36.71 o 
  -5  10   8       30.79       52.92     38.56 o 
  -4  10   8       80.90       46.42     37.77 o 
  -3  10   8       79.53      119.57     36.60 o 
  -2  10   8      253.01      279.79     34.08 o 
  -1  10   8       15.50       26.40     46.74 o 
   0  10   8      345.99      382.59     33.69 o 
   1  10   8      843.20      851.89     39.08 o 
   2  10   8      381.95      400.85     45.18 o 
   3  10   8       25.20      -10.65     37.26 o 
   4  10   8      201.51      223.72     75.79 o 
   5  10   8      662.89      626.99     52.09 o 
   6  10   8      123.57       78.33     42.34 o 
   7  10   8       83.29       90.56     36.13 o 
   8  10   8        1.60       -5.69     32.63 o 
   9  10   8      105.58      163.81     42.40 o 
  10  10   8      219.66      303.15     73.67 o 
  11  10   8        3.95       51.65     60.97 o 
  -6  11   8       33.80        9.64     55.89 o 
  -5  11   8       69.16       85.67     55.89 o 
  -4  11   8      110.90       91.26     41.49 o 
  -3  11   8      207.81      137.59     40.74 o 
  -2  11   8        5.62       16.18     28.65 o 
  -1  11   8      175.09      121.22     30.69 o 
   0  11   8        2.97       30.11     25.34 o 
   1  11   8      329.67      316.59     46.26 o 
   2  11   8       11.59       25.16     33.03 o 
   3  11   8      123.86      134.63     36.82 o 
   4  11   8       48.64       31.80     32.07 o 
   5  11   8      483.58      473.51     49.10 o 
   6  11   8      486.76      503.03    103.73 o 
   7  11   8      460.53      459.99     50.85 o 
   8  11   8       64.86       72.06     37.85 o 
   9  11   8        1.38       -7.30     34.84 o 
  10  11   8      136.63      132.00     43.10 o 
  11  11   8       35.82       85.53     61.82 o 
  -4  12   8      109.20      121.94     53.35 o 
  -3  12   8       22.55       29.64     45.73 o 
  -2  12   8       61.05       63.51     41.49 o 
  -1  12   8       18.60       10.06     88.07 o 
   0  12   8       61.31       80.23     99.50 o 
   1  12   8        0.26        8.47     47.42 o 
   2  12   8      177.40       82.14     53.35 o 
   3  12   8       85.98      133.79     54.19 o 
   4  12   8       60.82       47.42     49.96 o 
   5  12   8       24.81       64.36     51.65 o 
   6  12   8      352.46      406.46     71.98 o 
   7  12   8      363.10      289.60     70.28 o 
   8  12   8      228.78      165.97     66.05 o 
   9  12   8        2.13      -22.86     52.50 o 
  10  12   8      153.11       47.42     63.51 o 
  -4  13   8       59.91       64.36     49.96 o 
  -3  13   8       57.46       70.28     53.35 o 
  -2  13   8        0.81       -6.77     42.34 o 
  -1  13   8        1.07      -23.55     32.14 o 
   0  13   8        2.11       45.36     31.09 o 
   1  13   8        0.34       -3.39     46.57 o 
   2  13   8      116.07       93.15     55.04 o 
   3  13   8      433.21      320.93     68.59 o 
   4  13   8        1.14      -35.57     43.19 o 
   5  13   8      102.51      148.19     56.73 o 
   6  13   8       15.98       40.65     49.96 o 
   7  13   8      376.60      436.94     79.60 o 
   8  13   8       98.59       88.07     59.28 o 
   9  13   8       44.13       26.25     60.12 o 
  10  13   8        1.80      -41.49     60.12 o 
  -3  14   8       46.00       94.84     58.43 o 
  -2  14   8        4.00       62.66     51.65 o 
  -1  14   8        2.98       28.79     45.73 o 
   0  14   8        8.56      -44.88     45.73 o 
   1  14   8        5.19       -0.85     48.27 o 
   2  14   8       22.77       15.24     51.65 o 
   3  14   8      362.67      304.00     72.82 o 
   4  14   8        1.29      -22.86     48.27 o 
   5  14   8      100.79      157.50     60.97 o 
   6  14   8       72.06      -33.87     49.96 o 
   7  14   8       73.62      -38.95     55.04 o 
   8  14   8      716.67      513.15     88.91 o 
   9  14   8       63.65        5.08     66.05 o 
   1  15   8        2.03        0.85     51.65 o 
   2  15   8       61.71       61.82     59.28 o 
   3  15   8        0.09       20.32     55.89 o 
   4  15   8       53.51      127.02     62.66 o 
   5  15   8        2.02      -46.57     52.50 o 
   6  15   8       82.44       62.66     60.12 o 
   7  15   8        3.85       71.13     60.97 o 
   8  15   8       45.51       51.65     62.66 o 
   1  16   8        0.38      -44.03     52.50 o 
   2  16   8       22.02       46.57     60.97 o 
   3  16   8       33.76      105.85     65.20 o 
   4  16   8        1.77      -38.95     55.89 o 
   5  16   8       53.66       35.57     60.12 o 
   6  16   8       92.27       96.53     62.66 o 
   7  16   8       73.24      101.61     69.44 o 
  -5  -8   9       24.98       22.86     33.53 o 
  -4  -8   9      156.62      194.28     40.99 o 
  -3  -8   9       74.15       36.76     64.78 o 
  -2  -8   9        3.12      -25.59     38.11 o 
  -1  -8   9        7.60       81.67     40.86 o 
   0  -8   9       26.85      -31.50     32.96 o 
  -6  -7   9       29.23       37.55     53.77 o 
  -5  -7   9       12.25       16.84     32.79 o 
  -4  -7   9      144.25      167.60     39.30 o 
  -3  -7   9      640.07      682.87     56.79 o 
  -2  -7   9      453.70      379.53     47.80 o 
  -1  -7   9      119.40       72.94     35.87 o 
   0  -7   9      111.94       97.34     37.85 o 
   1  -7   9        0.53      -15.24     51.65 o 
   2  -7   9       13.24      -50.81     50.81 o 
  -8  -6   9        2.22      -21.47     31.58 o 
  -7  -6   9      261.27      268.72     74.52 o 
  -6  -6   9      129.33       86.80     58.85 o 
  -5  -6   9        3.43       22.41     29.04 o 
  -4  -6   9       65.51       23.69     30.83 o 
  -3  -6   9      190.50      162.61     37.25 o 
  -2  -6   9       96.24      158.72     37.68 o 
  -1  -6   9       70.90       88.26     35.02 o 
   0  -6   9       33.53       50.16     32.53 o 
   1  -6   9        5.71       20.37     33.79 o 
   2  -6   9       12.85       33.02     55.04 o 
   3  -6   9      110.16       36.41     56.73 o 
   4  -6   9       16.13       68.59     60.12 o 
  -9  -5   9       19.81       54.32     35.59 o 
  -8  -5   9       16.66       23.23     32.74 o 
  -7  -5   9        0.25       -2.81     29.87 o 
  -6  -5   9      352.07      322.81     42.78 o 
  -5  -5   9      725.66      739.00     68.59 o 
  -4  -5   9      422.88      358.37     82.14 o 
  -3  -5   9      160.40      156.58     35.27 o 
  -2  -5   9        9.53      -26.04     26.04 o 
  -1  -5   9       92.50      141.42     34.59 o 
   0  -5   9       16.71       35.73     52.50 o 
   1  -5   9        8.96      -28.67     28.67 o 
   2  -5   9        0.85        5.08     49.96 o 
   3  -5   9      152.04      187.99     62.66 o 
   4  -5   9      109.43       89.76     58.43 o 
   5  -5   9        1.45      132.95     60.97 o 
  -9  -4   9       79.00      153.27     51.65 o 
  -8  -4   9      137.19      191.38     40.15 o 
  -7  -4   9       26.86       43.67     40.65 o 
  -6  -4   9      156.12      143.30     34.67 o 
  -5  -4   9      300.41      314.94     40.93 o 
  -4  -4   9        1.22       13.89     25.44 o 
  -3  -4   9       20.35      -13.09     51.65 o 
  -2  -4   9       80.64       67.99     30.23 o 
  -1  -4   9       85.13      102.51     49.54 o 
   0  -4   9      151.80      207.41     36.51 o 
   1  -4   9      429.90      431.19     45.49 o 
   2  -4   9        1.17       22.97     30.13 o 
   3  -4   9       29.48       77.90     49.96 o 
   4  -4   9      108.75      184.60     57.58 o 
   5  -4   9       73.73       52.50     52.50 o 
   6  -4   9        1.77       67.74     57.58 o 
  -9  -3   9        0.14       57.97     33.20 o 
  -8  -3   9      172.12      108.95     32.02 o 
  -7  -3   9      423.74      423.23     53.20 o 
  -6  -3   9      317.10      314.76     36.47 o 
  -5  -3   9      110.20      130.46     28.80 o 
  -4  -3   9        4.33       38.02     25.79 o 
  -3  -3   9       11.76       14.09     24.46 o 
  -2  -3   9       13.31       16.67     24.69 o 
  -1  -3   9      184.57      183.44     28.30 o 
   0  -3   9      526.04      547.67     36.42 o 
   1  -3   9      984.29     1079.64     56.69 o 
   2  -3   9      121.55      107.22     27.83 o 
   3  -3   9        9.52        2.29     30.52 o 
   4  -3   9      139.44       78.75     55.04 o 
   5  -3   9      164.35       59.28     49.96 o 
 -10  -2   9      144.87      100.45     66.05 o 
  -9  -2   9        0.36      -12.84     26.58 o 
  -8  -2   9       68.74       17.38     58.18 o 
  -7  -2   9       45.97       54.70     27.85 o 
  -6  -2   9       74.17       41.12     27.43 o 
  -5  -2   9       42.10        8.08     31.03 o 
  -4  -2   9       98.29       50.34     29.25 o 
  -3  -2   9       26.68       34.96     23.55 o 
  -2  -2   9        2.31      -20.97     20.97 o 
  -1  -2   9      391.86      411.17     34.23 o 
   0  -2   9      206.68      230.49     28.79 o 
   1  -2   9      305.40      317.75     40.77 o 
   2  -2   9      526.75      644.64     61.22 o 
   3  -2   9       14.21        3.90     26.07 o 
   4  -2   9        3.07       69.44     34.73 o 
   5  -2   9      345.88      366.71     64.36 o 
   6  -2   9       47.05      141.41     60.97 o 
   7  -2   9        1.06       31.33     58.43 o 
 -10  -1   9      203.01      165.54     51.31 o 
  -9  -1   9      379.09      321.84    107.12 o 
  -8  -1   9      169.83      127.76     50.07 o 
  -7  -1   9      157.11      178.56     39.94 o 
  -6  -1   9       14.18       16.25     24.84 o 
  -5  -1   9        3.39       -5.39     23.52 o 
  -4  -1   9       80.75        3.85     40.22 o 
  -3  -1   9      153.73      119.01     27.53 o 
  -2  -1   9      964.09      953.26     41.73 o 
  -1  -1   9     1008.64      931.24     40.74 o 
   0  -1   9       84.66       57.72     23.37 o 
   1  -1   9      506.24      500.15     34.08 o 
   2  -1   9     1235.65     1197.06     47.77 o 
   3  -1   9      757.69      785.27     43.04 o 
   4  -1   9        4.75       -9.82     26.86 o 
   5  -1   9      114.42      138.84     65.20 o 
   6  -1   9       32.27       25.40     51.65 o 
   7  -1   9      103.71      185.45     66.05 o 
   8  -1   9        0.29      -55.89     60.97 o 
 -10   0   9       40.54      -28.18     39.75 o 
  -9   0   9      108.90       20.08     40.81 o 
  -8   0   9        1.04       23.93     27.36 o 
  -7   0   9       15.09      -25.18     25.18 o 
  -6   0   9       46.60       46.91     30.02 o 
  -5   0   9        1.21      -12.81     22.92 o 
  -4   0   9       41.82       17.27     31.02 o 
  -3   0   9      147.75      130.76     45.30 o 
  -2   0   9        4.25      -12.08     20.89 o 
  -1   0   9     1264.62     1250.65     43.87 o 
   0   0   9      543.65      582.48     34.72 o 
   1   0   9       26.08       16.79     20.52 o 
   2   0   9      522.20      498.44     34.42 o 
   3   0   9     1377.68     1274.16     59.68 o 
   4   0   9      697.52      751.32     40.16 o 
   5   0   9       60.98      142.26     54.19 o 
   6   0   9       70.73       52.50     51.65 o 
   7   0   9      163.72      167.66     62.66 o 
   8   0   9      131.50      166.82     66.05 o 
   9   0   9       18.10      -21.17     57.58 o 
 -10   1   9       69.49       -1.95     39.82 o 
  -9   1   9        1.35      -32.80     34.52 o 
  -8   1   9       50.78       39.70     54.19 o 
  -7   1   9       18.81       10.98     25.08 o 
  -6   1   9        0.12       -1.67     23.46 o 
  -5   1   9        4.54      -18.88     22.76 o 
  -4   1   9      723.52      747.41     41.04 o 
  -3   1   9      765.87      736.06     37.77 o 
  -2   1   9       13.58       58.56     30.85 o 
  -1   1   9     1521.99     1435.06     44.81 o 
   0   1   9     1583.29     1542.84     44.77 o 
   1   1   9       51.46       53.98     20.84 o 
   2   1   9      108.22      105.55     22.35 o 
   3   1   9      808.88      783.04     41.66 o 
   4   1   9      807.53      763.96     38.83 o 
   5   1   9      256.86      219.24     42.34 o 
   6   1   9      257.73      250.65     60.97 o 
   7   1   9       12.39      -29.64     48.27 o 
   8   1   9      154.72       90.61     61.82 o 
   9   1   9      133.37      125.32     76.21 o 
 -10   2   9        4.68       12.36     40.31 o 
  -9   2   9        0.14      -34.92     34.92 o 
  -8   2   9       32.21      -18.00     35.19 o 
  -7   2   9       26.07       57.22     26.55 o 
  -6   2   9        4.16      -23.78     23.78 o 
  -5   2   9      200.58      213.63     31.34 o 
  -4   2   9        1.33       27.77     22.54 o 
  -3   2   9       23.37       19.74     20.80 o 
  -2   2   9       48.51       34.69     19.23 o 
  -1   2   9      198.70      201.00     33.75 o 
   0   2   9     1157.53     1270.15     39.99 o 
   1   2   9      603.89      612.53     31.70 o 
   2   2   9       40.57       22.82     26.96 o 
   3   2   9        0.73      -14.87     18.69 o 
   4   2   9      431.08      479.45     46.40 o 
   5   2   9     2813.67     2834.32     85.45 o 
   6   2   9      106.12       44.03     49.96 o 
   7   2   9       39.64       27.10     50.81 o 
   8   2   9       58.93       30.48     55.04 o 
   9   2   9      159.77      157.50     70.28 o 
  10   2   9       45.15       64.36     75.36 o 
  -9   3   9       64.02       24.51     40.74 o 
  -8   3   9       31.74       74.72     39.74 o 
  -7   3   9      122.70       94.18     38.63 o 
  -6   3   9      854.29      905.83     45.75 o 
  -5   3   9      818.88      892.64     44.19 o 
  -4   3   9       70.69       76.64     24.18 o 
  -3   3   9      409.63      459.26     32.72 o 
  -2   3   9      593.14      562.01     32.11 o 
  -1   3   9       22.03       36.67     17.47 o 
   0   3   9     1326.17     1365.08     93.57 o 
   1   3   9     1167.85     1182.97     47.50 o 
   2   3   9       30.25       42.35     17.76 o 
   3   3   9       58.39       36.30     28.44 o 
   4   3   9       28.64       23.12     37.26 o 
   5   3   9     2472.32     2338.35     78.59 o 
   6   3   9      215.04      171.43     40.66 o 
   7   3   9       77.52      124.48     57.58 o 
   8   3   9        1.43       66.90     56.73 o 
   9   3   9      138.90      135.49     67.74 o 
  10   3   9      183.30      232.87     82.99 o 
  -9   4   9        4.21       30.87     47.42 o 
  -8   4   9       65.07       28.41     37.47 o 
  -7   4   9       53.30       28.90     34.85 o 
  -6   4   9      189.21      224.28     32.49 o 
  -5   4   9      233.05      244.01     33.16 o 
  -4   4   9        4.68      -16.39     23.08 o 
  -3   4   9        6.65       29.41     21.41 o 
  -2   4   9      501.01      455.85     46.64 o 
  -1   4   9      830.19      767.08     33.94 o 
   0   4   9      175.26      204.66     21.48 o 
   1   4   9       30.04       35.73     16.96 o 
   2   4   9      400.84      377.91     24.33 o 
   3   4   9      293.90      254.14     36.82 o 
   4   4   9        1.90       11.01     28.14 o 
   5   4   9      741.40      701.53     51.58 o 
   6   4   9      812.91      794.89     58.10 o 
   7   4   9      290.31      331.94     67.74 o 
   8   4   9        1.42       43.19     50.81 o 
   9   4   9       23.53       64.36     61.82 o 
  10   4   9       42.31       37.26     64.36 o 
  -9   5   9       56.78       12.96     43.05 o 
  -8   5   9      103.08       57.23     39.97 o 
  -7   5   9      613.26      728.23     61.95 o 
  -6   5   9      295.07      276.10     44.60 o 
  -5   5   9      274.93      261.17     34.08 o 
  -4   5   9      529.16      549.27     38.21 o 
  -3   5   9       48.27       41.28     30.09 o 
  -2   5   9      385.61      401.49     30.88 o 
  -1   5   9      762.40      683.23     32.85 o 
   0   5   9      257.60      237.63     22.52 o 
   1   5   9       12.42        6.15     14.72 o 
   2   5   9      166.01      225.84     34.11 o 
   3   5   9      326.74      316.93     39.19 o 
   4   5   9      147.53      138.32     34.11 o 
   5   5   9       27.73        9.70     30.91 o 
   6   5   9      767.32      876.44     59.55 o 
   7   5   9      287.66      330.64     47.00 o 
   8   5   9      325.53      298.92     67.74 o 
   9   5   9        4.06      -33.02     46.57 o 
  10   5   9        0.59       31.33     60.12 o 
  -9   6   9       33.36      -30.52     40.72 o 
  -8   6   9      180.67      162.31     73.25 o 
  -7   6   9       13.51      -14.50     41.92 o 
  -6   6   9      102.54       81.91     36.15 o 
  -5   6   9      497.84      491.84     39.02 o 
  -4   6   9      481.55      464.79     37.86 o 
  -3   6   9      870.43      805.27     54.28 o 
  -2   6   9      231.16      238.10     28.58 o 
  -1   6   9      114.57      147.14     22.91 o 
   1   6   9     1156.73     1156.49     34.40 o 
   2   6   9      174.07      164.42     32.53 o 
   3   6   9      446.76      439.99     43.06 o 
   4   6   9      207.98      204.20     36.79 o 
   5   6   9      368.45      340.04     42.81 o 
   6   6   9      384.59      340.42     63.93 o 
   7   6   9      187.52      165.41     41.11 o 
   8   6   9      212.90      260.81     64.36 o 
   9   6   9        8.55      -21.17     43.19 o 
  10   6   9        1.42      -22.86     52.50 o 
  11   6   9       36.87       -0.85     58.43 o 
  -8   7   9       46.02       33.82     40.14 o 
  -7   7   9      196.50      236.61    110.08 o 
  -6   7   9        6.92      -34.98     71.55 o 
  -5   7   9       37.70       31.48     33.41 o 
  -4   7   9     1080.75      969.99     47.70 o 
  -3   7   9      769.40      781.17     43.50 o 
  -2   7   9      332.13      305.94     31.55 o 
  -1   7   9      212.68      210.38     26.46 o 
   0   7   9       77.14       49.75     18.56 o 
   1   7   9      413.20      359.17     23.90 o 
   2   7   9      413.49      497.70     56.31 o 
   3   7   9       58.03       -1.88     34.29 o 
   4   7   9      776.78      815.59     53.85 o 
   5   7   9       13.72        6.95     30.26 o 
   6   7   9        8.23      -28.93     30.73 o 
   7   7   9       80.59       72.03     46.15 o 
   8   7   9       74.78       52.17     37.67 o 
   9   7   9       31.82       -0.85     47.42 o 
  10   7   9       43.74      174.44     67.74 o 
  11   7   9        6.12       22.02     60.12 o 
  -8   8   9       18.60       14.86     63.93 o 
  -7   8   9       41.21       -3.12     40.96 o 
  -6   8   9      308.42      274.81     49.10 o 
  -5   8   9       37.43      104.43     38.63 o 
  -4   8   9        0.35       11.28     31.27 o 
  -3   8   9      285.76      304.73     35.06 o 
  -2   8   9      461.99      459.24     36.37 o 
  -1   8   9      707.05      727.69     64.94 o 
   0   8   9       20.01        9.47     19.30 o 
   1   8   9      343.52      388.66     39.52 o 
   2   8   9      406.42      330.78     41.07 o 
   3   8   9      398.78      379.83     44.46 o 
   4   8   9       65.08       66.48     33.20 o 
   5   8   9      259.92      253.82     39.81 o 
   6   8   9        7.33      -12.88     33.03 o 
   7   8   9       12.40      -29.21     33.39 o 
   8   8   9       34.74       15.06     36.13 o 
   9   8   9      142.93       28.79     51.65 o 
  10   8   9       80.82      101.61     61.82 o 
  11   8   9       39.60      119.40     66.90 o 
  -7   9   9       42.79       35.05     42.38 o 
  -6   9   9       90.43       93.01     41.92 o 
  -5   9   9      394.47      394.19     70.28 o 
  -4   9   9        2.82      -14.52     50.38 o 
  -3   9   9       21.34       51.40     31.60 o 
  -2   9   9      368.08      346.24     61.70 o 
  -1   9   9     1210.16     1272.65     46.94 o 
   0   9   9      313.02      330.72     30.11 o 
   1   9   9      196.61      193.54     42.89 o 
   2   9   9      501.09      515.16     48.42 o 
   3   9   9      211.34      237.41     41.68 o 
   4   9   9      194.11      174.30     36.99 o 
   5   9   9       38.50       -1.09     30.62 o 
   6   9   9       31.22       44.66     35.27 o 
   7   9   9      132.82      152.26     40.33 o 
   8   9   9       18.51       -1.63     33.28 o 
   9   9   9      125.96      124.66     42.78 o 
  10   9   9      124.60      153.27     67.74 o 
  11   9   9      155.53      115.16     68.59 o 
  -6  10   9       31.95       24.74     42.68 o 
  -5  10   9       76.26      131.45     82.56 o 
  -4  10   9      143.96      135.07     44.03 o 
  -3  10   9        3.56       35.38     34.16 o 
  -2  10   9       23.11       24.61     31.95 o 
  -1  10   9      705.92      699.05     42.63 o 
   0  10   9      778.38      765.56     41.24 o 
   1  10   9      297.71      402.44    129.14 o 
   2  10   9       65.38       92.92     35.59 o 
   3  10   9       85.96       28.11     32.74 o 
   4  10   9      458.61      489.19     48.46 o 
   5  10   9        3.52        5.93     33.20 o 
   6  10   9      227.03      212.80     40.06 o 
   7  10   9      112.58      139.58     39.52 o 
   8  10   9        1.18       23.30     34.59 o 
   9  10   9        0.95      -12.20     36.99 o 
  10  10   9       69.12       61.82     60.97 o 
  11  10   9      112.45      138.03     66.90 o 
  -6  11   9        3.17      -16.55    138.87 o 
  -5  11   9       51.88      -10.24     75.36 o 
  -4  11   9      207.19      220.18     92.72 o 
  -3  11   9       81.58      114.51     40.31 o 
  -2  11   9       88.99       87.79     29.91 o 
  -1  11   9       23.50       61.44     28.96 o 
   0  11   9      523.59      549.72     39.68 o 
   1  11   9      489.31      397.00     66.90 o 
   2  11   9      482.87      603.31     61.82 o 
   3  11   9       46.65       16.66     37.68 o 
   4  11   9        1.36        2.29     33.20 o 
   5  11   9      180.71      201.12     42.51 o 
   6  11   9       37.66       27.73     33.13 o 
   7  11   9       13.78        2.57     34.11 o 
   8  11   9      147.91       95.02     41.30 o 
   9  11   9       92.75      110.06     41.46 o 
  10  11   9        1.77      -25.68     37.07 o 
  -5  12   9        1.78       31.33     48.27 o 
  -4  12   9      113.30      157.50     55.89 o 
  -3  12   9       94.87      146.49     50.81 o 
  -2  12   9       65.74      171.90     49.11 o 
  -1  12   9       34.66       51.78     32.52 o 
   0  12   9      183.51      176.13     60.12 o 
   1  12   9      989.23     1060.18     83.83 o 
   2  12   9       42.33        1.69     49.96 o 
   3  12   9       25.91       -9.31     45.73 o 
   4  12   9      325.43      348.88     64.36 o 
   5  12   9      112.59       77.90     54.19 o 
   6  12   9      241.76      322.68     57.58 o 
   7  12   9       83.49      123.70     63.51 o 
   8  12   9       11.81      -26.25     51.65 o 
   9  12   9      158.68       74.52     61.82 o 
  10  12   9       33.28       48.27     60.97 o 
  -4  13   9        1.01       23.71     51.65 o 
  -3  13   9       37.00       28.79     47.42 o 
  -2  13   9       28.27       33.02     45.73 o 
  -1  13   9        8.97       -5.72     59.28 o 
   0  13   9       70.74      156.66     59.28 o 
   1  13   9      404.61      404.76     69.44 o 
   2  13   9      192.42      214.24     60.97 o 
   3  13   9        2.92      -32.18     46.57 o 
   4  13   9      178.95      215.93     60.97 o 
   5  13   9       27.63       46.57     50.81 o 
   6  13   9      294.62      286.21     66.05 o 
   7  13   9      264.65      165.12     65.20 o 
   8  13   9       50.16      -21.17     53.35 o 
   9  13   9       17.70      -22.86     59.28 o 
  -3  14   9        1.48      -11.86     45.73 o 
  -2  14   9       78.78      114.32     53.35 o 
   0  14   9       15.46      -46.57     46.57 o 
   1  14   9        0.05      -49.11     49.11 o 
   2  14   9      162.14      121.09     60.12 o 
   3  14   9        4.27       20.32     50.81 o 
   4  14   9      164.74      191.37     57.58 o 
   5  14   9        4.53       -1.69     50.81 o 
   6  14   9       45.97       44.88     59.28 o 
   7  14   9      377.90      407.30     81.29 o 
   8  14   9       39.10       30.48     62.66 o 
   9  14   9        5.94        7.62     60.97 o 
   0  15   9        3.90      -51.65     51.65 o 
   1  15   9       20.83       32.18     60.12 o 
   2  15   9       55.70       87.22     60.97 o 
   3  15   9      110.65      109.24     61.82 o 
   4  15   9      115.18      174.44     65.20 o 
   5  15   9      159.49       64.36     55.89 o 
   6  15   9        0.66       44.03     56.73 o 
   7  15   9      249.84      291.30     72.82 o 
   8  15   9      113.13       87.22     69.44 o 
   1  16   9        0.45      -20.32     58.43 o 
   2  16   9        0.04       41.49     56.73 o 
   3  16   9       19.69      -49.96     49.96 o 
   4  16   9      160.39      116.86     68.59 o 
   5  16   9      144.22      123.63     66.05 o 
   6  16   9       67.14       45.73     54.19 o 
  -5  -7  10       72.27       75.47     36.82 o 
  -4  -7  10       73.87       94.96     37.59 o 
  -3  -7  10       26.56       43.74     34.67 o 
  -2  -7  10       10.33       11.40     35.27 o 
  -1  -7  10        4.85      -24.98     32.93 o 
   0  -7  10        0.73       -1.27     47.00 o 
  -7  -6  10       59.54       50.81     32.74 o 
  -6  -6  10       11.76       55.64     34.24 o 
  -5  -6  10        7.14      -24.38     28.32 o 
  -4  -6  10      164.97      146.20     38.59 o 
  -3  -6  10      223.43      238.05     43.38 o 
  -2  -6  10       52.50       32.88     33.64 o 
  -1  -6  10        0.86       34.78     33.51 o 
   0  -6  10        6.89        5.44     65.63 o 
   1  -6  10        0.22       11.86     53.35 o 
   2  -6  10       54.93       81.29     59.28 o 
  -8  -5  10       97.91      138.72     40.66 o 
  -7  -5  10      212.46      238.33     48.27 o 
  -6  -5  10      206.34      179.89     38.91 o 
  -5  -5  10       16.05       -5.31     41.07 o 
  -4  -5  10        3.98      -26.33     26.33 o 
  -3  -5  10       33.03       16.57     30.52 o 
  -2  -5  10       16.97       24.66     31.46 o 
  -1  -5  10        1.09       36.27     31.43 o 
   0  -5  10       37.10       38.22     33.88 o 
   1  -5  10       95.21      124.42     39.05 o 
   2  -5  10        0.16       -8.47     49.96 o 
   3  -5  10        4.74       61.82     58.43 o 
   4  -5  10       69.49       49.96     59.28 o 
  -8  -4  10        3.94       15.25     35.14 o 
  -7  -4  10      135.92      143.89     38.62 o 
  -6  -4  10      508.20      525.81     66.47 o 
  -5  -4  10      385.85      371.61     45.18 o 
  -4  -4  10       20.56       16.67     28.12 o 
  -3  -4  10       16.32       32.94     28.32 o 
  -2  -4  10       50.38       30.57     30.47 o 
  -1  -4  10        0.32      -22.37     26.92 o 
   0  -4  10        4.31       23.11     31.40 o 
   1  -4  10       75.49       76.79     34.67 o 
   2  -4  10       35.03       89.39     35.31 o 
   3  -4  10      319.87      291.30     63.51 o 
   4  -4  10        8.19      -38.95     55.04 o 
   5  -4  10       83.36       57.58     55.04 o 
  -9  -3  10      106.71      108.39     52.50 o 
  -8  -3  10       47.04       51.65     45.73 o 
  -7  -3  10        0.08       30.79     31.12 o 
  -6  -3  10       74.76      102.31     43.61 o 
  -5  -3  10      164.95       97.95     33.13 o 
  -4  -3  10       87.69      117.73     32.32 o 
  -3  -3  10        4.86       45.45     29.18 o 
  -2  -3  10       41.23        9.05     27.24 o 
  -1  -3  10       59.82       36.41     28.44 o 
   0  -3  10        0.26      -19.05     26.60 o 
   1  -3  10       38.43       45.74     32.60 o 
   2  -3  10      196.36      169.76     37.07 o 
   3  -3  10       47.43       11.86     49.96 o 
   4  -3  10        0.92       23.71     49.11 o 
   5  -3  10       48.39       99.92     55.04 o 
  -9  -2  10      185.78      200.53     60.11 o 
  -8  -2  10      216.80      162.97     44.60 o 
  -7  -2  10       71.05       71.40     30.59 o 
  -6  -2  10        7.82      -31.81     31.81 o 
  -5  -2  10      105.16      139.60     29.46 o 
  -4  -2  10       94.91       60.68     25.61 o 
  -3  -2  10      127.13      161.62     29.43 o 
  -2  -2  10      114.38       89.36     26.07 o 
  -1  -2  10       21.11       32.59     25.28 o 
   0  -2  10      508.73      545.45     38.87 o 
   1  -2  10     1154.99     1147.48     59.30 o 
   2  -2  10       12.49       52.91     37.62 o 
   3  -2  10      124.18       80.20     28.22 o 
   4  -2  10       44.76       43.61     36.52 o 
   5  -2  10       36.44      109.24     57.58 o 
   6  -2  10       48.13       99.07     63.51 o 
   7  -2  10       76.40      116.86     64.36 o 
  -9  -1  10       28.22        2.55     65.20 o 
  -8  -1  10       34.83       22.92     38.73 o 
  -7  -1  10       79.93       58.67     29.33 o 
  -6  -1  10        1.79      -19.86     24.53 o 
  -5  -1  10       28.91      -12.19     34.32 o 
  -4  -1  10      161.84      181.83     31.14 o 
  -3  -1  10       31.96        7.64     25.26 o 
  -2  -1  10       29.44       10.11     25.26 o 
  -1  -1  10      176.36      147.40     30.92 o 
   0  -1  10      454.80      519.14     37.51 o 
   1  -1  10      767.45      793.45     41.67 o 
   2  -1  10       73.37       55.24     27.01 o 
   3  -1  10       49.99       67.16     38.58 o 
   4  -1  10      404.62      425.40    104.15 o 
   5  -1  10       22.90       22.86     46.57 o 
   6  -1  10        0.04       19.48     55.04 o 
   7  -1  10       49.22      -38.95     58.43 o 
  -9   0  10        0.01      -38.05     38.05 o 
  -8   0  10       56.80       50.74     68.08 o 
  -7   0  10        4.17       16.37     26.51 o 
  -6   0  10       70.12       87.81     31.27 o 
  -5   0  10       75.86       50.89     28.52 o 
  -4   0  10       50.63       17.99     25.12 o 
  -3   0  10      235.34      252.98     32.35 o 
  -2   0  10     2347.95     2308.31     61.47 o 
  -1   0  10      445.44      481.76     35.07 o 
   0   0  10       30.19      -17.09     22.31 o 
   1   0  10      227.54      318.10     31.85 o 
   2   0  10      342.50      326.83     33.36 o 
   3   0  10       89.69      137.25     29.04 o 
   4   0  10      848.29      818.57     53.63 o 
   5   0  10        1.19       32.18     52.50 o 
   6   0  10        3.78       17.78     51.65 o 
   7   0  10        2.43       -0.85     55.89 o 
   8   0  10       57.06       28.79     60.97 o 
  -9   1  10       14.43        7.30     67.74 o 
  -8   1  10       25.42       24.39     38.33 o 
  -7   1  10       42.37       11.30     28.47 o 
  -6   1  10        1.11        7.30     25.41 o 
  -5   1  10        6.03      -23.45     23.45 o 
  -4   1  10      659.19      660.89     42.95 o 
  -3   1  10      683.81      699.05     40.64 o 
  -2   1  10     3804.92     3259.20     69.71 o 
  -1   1  10     1580.29     1548.44     49.84 o 
   0   1  10        3.77      -20.90     20.90 o 
   1   1  10       74.18       87.70     24.74 o 
   2   1  10      634.49      770.33     39.04 o 
   3   1  10      781.80      829.48     41.74 o 
   4   1  10       72.13       64.33     49.96 o 
   5   1  10      135.47      110.93     55.89 o 
   6   1  10       40.93       43.19     50.81 o 
   7   1  10       18.48       24.56     56.73 o 
   8   1  10        2.09       31.33     60.97 o 
   9   1  10       18.96        1.69     66.05 o 
  -9   2  10       24.50       36.61     42.56 o 
  -8   2  10        0.61      -44.46     44.46 o 
  -7   2  10       26.88       42.31     30.94 o 
  -6   2  10       40.58       31.62     31.80 o 
  -5   2  10       28.75       -1.97     26.13 o 
  -4   2  10      860.64      819.27     44.99 o 
  -3   2  10       41.02       14.95     22.15 o 
  -2   2  10      700.26      681.12     52.62 o 
  -1   2  10      823.36      763.31     37.23 o 
   0   2  10      428.49      415.44     31.29 o 
   1   2  10      244.63      225.60     27.43 o 
   2   2  10      269.82      297.25     29.07 o 
   3   2  10      823.09      834.45     71.98 o 
   4   2  10      538.73      610.45     53.47 o 
   5   2  10      188.87      138.53     39.22 o 
   6   2  10        7.84       -9.31     50.81 o 
   7   2  10       55.84       60.12     56.73 o 
   8   2  10       30.68        2.54     55.89 o 
   9   2  10       23.61       16.94     66.05 o 
  -9   3  10        3.22       -6.61     39.86 o 
  -8   3  10        5.55       66.27     39.29 o 
  -7   3  10       94.08      101.20     40.62 o 
  -6   3  10      263.96      273.44     36.08 o 
  -5   3  10      645.86      604.62     42.69 o 
  -4   3  10     1330.83     1313.00     51.21 o 
  -3   3  10      849.99      820.16     42.09 o 
  -2   3  10      138.37      147.98     24.87 o 
  -1   3  10     1341.55     1171.27     44.27 o 
   0   3  10     1878.73     1566.14     45.97 o 
   1   3  10      125.48      148.23     23.16 o 
   2   3  10      210.74      201.99     25.26 o 
   3   3  10      342.34      345.86     58.00 o 
   4   3  10      962.46      934.35     57.59 o 
   5   3  10        5.39        8.13     35.53 o 
   6   3  10       90.56       33.02     49.96 o 
   7   3  10        1.90       99.07     58.43 o 
   8   3  10        2.38       11.86     58.43 o 
   9   3  10       63.91        1.69     57.58 o 
  -9   4  10       19.80      -30.92     56.73 o 
  -8   4  10        1.64      -34.97     34.97 o 
  -7   4  10        3.72       -3.31     35.29 o 
  -6   4  10       15.57       15.96     26.68 o 
  -5   4  10        3.93       -0.07     25.93 o 
  -4   4  10      675.89      688.44     63.07 o 
  -3   4  10       47.59       29.43     24.58 o 
  -2   4  10       12.14       16.63     20.67 o 
  -1   4  10      528.28      540.83     31.98 o 
   0   4  10     2203.49     2040.97     50.71 o 
   1   4  10      793.28      695.72     33.03 o 
   2   4  10      178.29      178.49     36.04 o 
   3   4  10       39.20       50.76     30.49 o 
   4   4  10      771.31      703.22    101.19 o 
   5   4  10      318.53      324.33     44.91 o 
   6   4  10      485.55      510.52     59.70 o 
   7   4  10       25.14       93.99     54.19 o 
   8   4  10        5.10       12.70     52.50 o 
   9   4  10       41.31       46.57     61.82 o 
  10   4  10       15.51      -17.78     66.90 o 
  -9   5  10        2.02      -22.66     40.39 o 
  -8   5  10        0.34      -20.58     86.37 o 
  -7   5  10      213.68      192.12     45.24 o 
  -6   5  10      538.25      618.57     56.86 o 
  -5   5  10       75.74       92.93     29.34 o 
  -4   5  10       25.14       20.26     25.07 o 
  -3   5  10      484.87      460.55     36.57 o 
  -2   5  10      299.08      262.90     44.80 o 
  -1   5  10       46.57       31.23     21.53 o 
   0   5  10     1527.86     1510.12     44.26 o 
   1   5  10     1984.10     1766.57     69.52 o 
   2   5  10      965.91      865.87     55.60 o 
   3   5  10        3.07      -28.06     28.06 o 
   4   5  10       29.93        0.10     30.38 o 
   5   5  10      161.26       64.41     43.61 o 
   6   5  10      246.73      197.56     43.41 o 
   7   5  10      453.95      387.83     74.52 o 
   8   5  10       28.92        2.54     50.81 o 
   9   5  10       61.98       79.60     60.97 o 
  10   5  10        7.29       21.17     60.12 o 
  -8   6  10        7.14      -30.86     38.89 o 
  -7   6  10       24.86       28.39     38.95 o 
  -6   6  10      420.67      345.43     51.23 o 
  -5   6  10       44.23       76.07     27.73 o 
  -4   6  10       46.08       17.64     28.30 o 
  -3   6  10       29.50       33.61     25.45 o 
  -2   6  10      489.65      482.85     38.76 o 
  -1   6  10      119.49      107.61     23.97 o 
   0   6  10       68.64       84.09     20.46 o 
   1   6  10     1201.59     1112.08     60.00 o 
   2   6  10     1849.21     1702.69     70.38 o 
   3   6  10      754.20      830.13     56.65 o 
   4   6  10      176.11      157.88     38.62 o 
   5   6  10        2.94       43.18     34.34 o 
   6   6  10      308.29      268.90     52.50 o 
   7   6  10      129.07      188.05     44.61 o 
   8   6  10        8.56       23.71     48.27 o 
   9   6  10       64.77       77.06     57.58 o 
  10   6  10        5.20       17.78     54.19 o 
  -8   7  10      218.12      156.06     61.39 o 
  -7   7  10       36.04      124.03     43.03 o 
  -6   7  10        8.85      -29.01     33.59 o 
  -5   7  10      247.13      194.05     43.33 o 
  -4   7  10       21.12      -25.29     25.29 o 
  -3   7  10       93.00       96.61     28.32 o 
  -2   7  10      305.89      314.15     32.40 o 
  -1   7  10      317.43      320.31     29.13 o 
   0   7  10      238.93      226.40     27.42 o 
   1   7  10      258.26      291.54     42.06 o 
   2   7  10      292.62      281.41    100.77 o 
   3   7  10      218.58      228.71     43.19 o 
   4   7  10      514.89      487.40     69.44 o 
   5   7  10      373.14      356.87     47.89 o 
   6   7  10      108.45      164.73     60.97 o 
   7   7  10      809.30      856.79     63.07 o 
   8   7  10       35.44      -11.43     58.85 o 
   9   7  10      101.33      143.11     66.05 o 
  10   7  10        3.70       51.65     55.89 o 
  -7   8  10      142.29      132.95     45.63 o 
  -6   8  10        0.38       27.91     58.85 o 
  -5   8  10        1.97      -37.26     37.26 o 
  -4   8  10       72.55       59.38     28.46 o 
  -3   8  10       79.93       82.38     28.03 o 
  -2   8  10      132.99      178.99     29.98 o 
  -1   8  10      276.28      306.93     31.73 o 
   0   8  10      630.59      613.73     34.37 o 
   1   8  10       93.28      120.46     36.14 o 
   2   8  10       62.16       94.70     37.11 o 
   3   8  10      471.85      510.44     50.38 o 
   4   8  10      226.78      178.57     44.88 o 
   5   8  10       93.82      168.69     42.13 o 
   6   8  10      406.17      328.63     48.20 o 
   7   8  10      330.69      332.00     48.80 o 
   8   8  10      264.42      269.16     68.17 o 
   9   8  10       25.69       51.65     59.28 o 
  10   8  10       20.55       34.72     55.89 o 
  -7   9  10       48.66       17.33     85.53 o 
  -6   9  10      136.21      118.77     71.13 o 
  -5   9  10       75.99       34.18     59.70 o 
  -4   9  10        0.41       22.61     35.39 o 
  -3   9  10       79.28       73.62     28.88 o 
  -2   9  10      129.51      143.78     34.77 o 
  -1   9  10       30.60       24.68     24.88 o 
   0   9  10      136.87       85.78     41.50 o 
   1   9  10       19.37       28.50     58.43 o 
   2   9  10      173.09      112.74     40.06 o 
   3   9  10       47.54       16.39     35.44 o 
   4   9  10      454.20      451.82     88.07 o 
   5   9  10      620.92      607.94     56.87 o 
   6   9  10        1.66        6.93     35.31 o 
   7   9  10        0.98      -14.24     32.53 o 
   8   9  10       28.21       35.29     37.43 o 
   9   9  10      153.39      148.16     45.49 o 
  10   9  10       52.53       50.81     58.43 o 
  -6  10  10       88.74        8.03     41.72 o 
  -5  10  10       33.86      -19.97    106.27 o 
  -4  10  10       13.51       22.60     34.69 o 
  -3  10  10        9.43      -26.02     27.09 o 
  -2  10  10      208.82      239.10     32.57 o 
  -1  10  10      103.10      108.63     27.39 o 
   0  10  10      157.33      199.09     46.79 o 
   1  10  10      243.58      256.96     62.66 o 
   2  10  10      145.17      172.84     41.62 o 
   3  10  10      123.40      122.27     54.19 o 
   4  10  10     1422.62     1364.14     70.65 o 
   5  10  10      642.86      596.31     55.00 o 
   6  10  10      168.47      189.08     43.10 o 
   7  10  10       34.08      -12.57     34.71 o 
   8  10  10       63.45       30.59     39.90 o 
   9  10  10      223.90      157.62     47.26 o 
  10  10  10      238.44      228.63     76.21 o 
  -5  11  10       60.89      -56.16    118.13 o 
  -4  11  10       29.47       64.31     39.07 o 
  -3  11  10       23.82       17.39     35.77 o 
  -2  11  10       11.29      -28.44     67.74 o 
  -1  11  10      115.98       69.90     28.54 o 
   0  11  10      109.81      113.67     44.35 o 
   1  11  10       29.86       -6.72     38.94 o 
   2  11  10      141.82      181.21     47.00 o 
   3  11  10       49.85       49.67     58.00 o 
   4  11  10        8.32       32.38     36.19 o 
   5  11  10      354.22      362.03     49.33 o 
   6  11  10       55.86       55.53     37.39 o 
   7  11  10       79.60      138.08     43.10 o 
   8  11  10       47.93       54.52     43.19 o 
   9  11  10       40.21       61.82     42.18 o 
  10  11  10      127.24      167.66     69.44 o 
  -5  12  10       42.51       59.56     62.66 o 
  -4  12  10       44.19       54.07     77.90 o 
  -3  12  10        9.79       -2.54     37.11 o 
  -2  12  10        2.92        7.91     29.09 o 
  -1  12  10      122.99       72.99     45.76 o 
   0  12  10      376.85      395.50     64.36 o 
   1  12  10      275.14      242.23     47.86 o 
   2  12  10        7.62      -12.10     35.59 o 
   3  12  10       76.22      100.86     51.65 o 
   4  12  10       14.48       -8.28     42.76 o 
   5  12  10        8.07       14.59     34.43 o 
   6  12  10      792.13      736.20     62.26 o 
   7  12  10      183.19      207.30     46.86 o 
   8  12  10      215.55      151.04     48.69 o 
   9  12  10       47.59       65.14     52.08 o 
  10  12  10       90.64       85.03     55.04 o 
  -4  13  10       24.72       69.44     49.11 o 
  -3  13  10       59.06      140.57     54.19 o 
  -2  13  10       48.19      120.24     47.42 o 
  -1  13  10       29.90      -11.86     53.35 o 
   0  13  10       59.00      -50.81     50.81 o 
   1  13  10        0.45        5.93     52.50 o 
   2  13  10      126.55      291.30     67.74 o 
   3  13  10       67.44       26.25     51.65 o 
   4  13  10       29.43      104.15     56.73 o 
   5  13  10       34.14       18.63     48.27 o 
   6  13  10        0.13      -31.33     44.88 o 
   7  13  10      254.54      148.19     66.05 o 
   8  13  10       60.98       49.11     56.73 o 
   9  13  10      158.98       41.49     65.20 o 
  -3  14  10       99.69      121.94     55.89 o 
   0  14  10       35.88      -49.96     59.28 o 
   1  14  10       20.15      -23.71     53.35 o 
   2  14  10        0.41      -46.57     46.57 o 
   3  14  10        0.76       11.86     50.81 o 
   4  14  10       50.48       66.90     55.89 o 
   5  14  10      170.71      177.83     61.82 o 
   6  14  10       93.59       77.06     57.58 o 
   7  14  10       25.64       90.61     60.97 o 
   8  14  10      127.10      199.84     69.44 o 
   9  14  10      184.93      176.98     75.36 o 
   0  15  10        0.29      -55.89     55.89 o 
   1  15  10        4.46       30.48     57.58 o 
   2  15  10        4.65      -49.96     49.96 o 
   3  15  10       96.36       53.35     58.43 o 
   4  15  10        1.69      -22.02     55.04 o 
   5  15  10        1.39      -40.65     40.65 o 
   6  15  10      135.97      152.42     63.51 o 
   7  15  10        3.15        2.54     60.97 o 
   8  15  10       70.72      127.86     71.13 o 
   1  16  10        0.36      -54.19     54.19 o 
   2  16  10       48.85        0.00     59.28 o 
   3  16  10      118.42       88.91     66.90 o 
   4  16  10       51.82       54.19     57.58 o 
   5  16  10        0.10       33.87     60.12 o 
   6  16  10       48.18      -44.03     45.73 o 
  -5  -6  11       10.46        5.41     33.77 o 
  -4  -6  11        7.78      -11.92     56.73 o 
  -3  -6  11       24.63       11.99     33.52 o 
  -2  -6  11       86.54       74.52     38.59 o 
  -1  -6  11      112.09       92.06     39.73 o 
   0  -6  11        4.14       39.61     39.22 o 
  -6  -5  11       27.98       17.25     29.88 o 
  -5  -5  11       73.55       32.15     32.27 o 
  -4  -5  11       80.27       25.92     32.60 o 
  -3  -5  11        0.62       13.01     32.18 o 
  -2  -5  11       29.18        8.12     32.18 o 
  -1  -5  11       68.94       47.34     38.53 o 
   0  -5  11       43.26        5.15    103.31 o 
   1  -5  11        0.05        0.91     34.11 o 
   2  -5  11       24.05       55.89     60.12 o 
  -7  -4  11       12.00      -20.36     29.04 o 
  -6  -4  11        7.37        0.25     29.00 o 
  -5  -4  11       29.41       85.59     34.99 o 
  -4  -4  11       74.87       85.31     43.61 o 
  -3  -4  11      110.29       91.01     36.47 o 
  -2  -4  11        7.32      -26.94     26.94 o 
  -1  -4  11       32.94        7.59     30.83 o 
   0  -4  11      140.29      114.16     36.22 o 
   1  -4  11       48.99       46.19     74.52 o 
   2  -4  11       20.62       61.82     56.73 o 
   3  -4  11      199.55      172.74     60.97 o 
   4  -4  11      228.59      278.59     73.67 o 
  -8  -3  11       17.20       75.01     35.57 o 
  -7  -3  11      101.42      106.58     36.47 o 
  -6  -3  11       61.43      111.19     35.62 o 
  -5  -3  11       11.35       16.43     30.23 o 
  -4  -3  11       47.57       22.10     27.80 o 
  -3  -3  11        9.90       13.64     37.26 o 
  -2  -3  11        6.62       36.29     53.35 o 
  -1  -3  11       10.86       60.77     30.38 o 
   0  -3  11       34.34       25.55     31.43 o 
   1  -3  11       12.18       53.39     32.92 o 
   2  -3  11       30.79       31.11     63.93 o 
   3  -3  11       18.17        9.31     53.35 o 
   4  -3  11      100.78      125.32     60.97 o 
  -8  -2  11       15.56       24.56     44.88 o 
  -7  -2  11       56.58       32.25     59.28 o 
  -6  -2  11      108.59      110.74     32.56 o 
  -5  -2  11      188.09      246.38     35.96 o 
  -4  -2  11       47.38      102.91     42.02 o 
  -3  -2  11      255.91      291.79     33.87 o 
  -2  -2  11       25.33       47.60     25.11 o 
  -1  -2  11      172.51      186.47     30.34 o 
   0  -2  11      167.78      157.44     55.30 o 
   1  -2  11      508.26      556.79     55.98 o 
   2  -2  11     1459.20     1576.67    136.33 o 
   3  -2  11       27.78       61.43     33.79 o 
  -8  -1  11       42.95       19.51     32.72 o 
  -7  -1  11        5.56        7.39     43.06 o 
  -6  -1  11       39.33       60.03     56.73 o 
  -5  -1  11       30.83       44.31     27.09 o 
  -4  -1  11       47.23       75.44     27.33 o 
  -3  -1  11        5.27        5.39     23.75 o 
  -2  -1  11        3.37        4.27     25.16 o 
  -1  -1  11      514.65      536.21     40.76 o 
   0  -1  11        0.10       28.40     24.15 o 
   1  -1  11       86.96       58.95     30.41 o 
   2  -1  11     1118.58     1115.40     48.41 o 
   3  -1  11      454.87      557.83     41.91 o 
   4  -1  11       43.74       66.05     55.89 o 
   5  -1  11        2.40      -22.86     51.65 o 
   6  -1  11      140.84      230.33     71.13 o 
   7  -1  11       72.92      176.98     72.82 o 
  -9   0  11      118.10      110.36     47.92 o 
  -8   0  11      127.00      148.80     35.47 o 
  -7   0  11      112.66      119.73     32.79 o 
  -6   0  11        8.01      -23.18     23.18 o 
  -5   0  11       73.72       95.30     28.72 o 
  -4   0  11       86.79       97.91     36.78 o 
  -3   0  11       31.82       17.32     29.85 o 
  -2   0  11      126.50      126.82     30.49 o 
  -1   0  11      376.10      437.41     37.57 o 
   0   0  11      768.72      782.54     43.81 o 
   1   0  11      209.44      222.62     32.91 o 
   2   0  11       99.63      109.61     29.27 o 
   3   0  11     1019.49     1048.70     60.07 o 
   4   0  11       18.96        8.93     32.00 o 
   5   0  11        1.78      -22.02     51.65 o 
   6   0  11       61.90      133.79     63.51 o 
   7   0  11       86.35      159.20     70.28 o 
  -9   1  11       40.61      -27.16     96.53 o 
  -8   1  11      116.74      179.28     40.77 o 
  -7   1  11       65.66       69.78     31.95 o 
  -6   1  11       36.35       17.66     33.70 o 
  -5   1  11       11.09       20.20     25.60 o 
  -4   1  11        2.61        0.39     23.90 o 
  -3   1  11       77.49      121.49     41.69 o 
  -2   1  11        3.02       12.33     25.13 o 
  -1   1  11      466.03      456.57     37.19 o 
   0   1  11      850.74      782.08     41.76 o 
   1   1  11      220.72      220.72     29.96 o 
   2   1  11       56.54       92.08     27.13 o 
   3   1  11      616.40      690.69     55.92 o 
   4   1  11      189.22      239.62     43.26 o 
   5   1  11        0.45       25.40     51.65 o 
   6   1  11       17.68       28.79     54.19 o 
   7   1  11       67.13      120.24     66.90 o 
   8   1  11      157.89      213.39     74.52 o 
  -9   2  11        1.88       24.12     44.79 o 
  -8   2  11       52.97       75.92     44.62 o 
  -7   2  11      143.36       65.75     39.65 o 
  -6   2  11       93.78       76.43     29.81 o 
  -5   2  11       16.36        2.60     30.55 o 
  -4   2  11       22.43        1.05     24.99 o 
  -3   2  11      373.67      446.87     37.22 o 
  -2   2  11     1747.55     1574.48     71.37 o 
  -1   2  11      148.57      134.90     28.34 o 
   0   2  11      257.94      271.45     30.89 o 
   1   2  11      194.81      209.34     29.71 o 
   2   2  11       43.51      -16.33     33.88 o 
   3   2  11      142.54      168.29     40.39 o 
   4   2  11      234.76      312.62     76.63 o 
   5   2  11      102.69       92.29     36.51 o 
   6   2  11        1.73       -0.85     55.04 o 
   7   2  11        4.93       14.40     55.04 o 
   8   2  11       19.51       66.90     64.36 o 
  -9   3  11       69.88       44.16     47.42 o 
  -8   3  11       66.60       10.12     41.37 o 
  -7   3  11      135.37       93.86     31.69 o 
  -6   3  11       40.00       17.41     27.26 o 
  -5   3  11       20.78       48.80     27.29 o 
  -4   3  11        0.56      -22.86     22.86 o 
  -3   3  11      722.55      721.61     43.48 o 
  -2   3  11     2277.56     2169.74     79.30 o 
  -1   3  11      669.01      710.78     55.90 o 
   0   3  11       19.96       11.46     21.62 o 
   1   3  11       76.63       56.35     23.64 o 
   2   3  11       62.05       20.75     35.93 o 
   3   3  11        1.78       13.71     34.43 o 
   4   3  11      368.15      399.95     50.88 o 
   5   3  11      173.78      231.58     44.26 o 
   6   3  11      190.45      238.79     67.74 o 
   7   3  11       11.94        7.62     55.89 o 
   8   3  11       28.70       20.32     61.82 o 
   9   3  11       51.20       55.89     69.44 o 
  -8   4  11       93.92       26.09     40.24 o 
  -7   4  11       79.57       46.36     39.44 o 
  -6   4  11       55.50       43.66     28.87 o 
  -5   4  11      245.44      246.64     34.56 o 
  -4   4  11      803.07      809.59     45.60 o 
  -3   4  11       45.80       41.83     25.83 o 
  -2   4  11      606.68      668.31     40.34 o 
  -1   4  11     1573.75     1549.07     49.49 o 
   0   4  11       64.39       62.91     24.45 o 
   1   4  11       30.97       21.25     35.59 o 
   2   4  11        3.44       -0.27     34.71 o 
   3   4  11        3.81        9.38     34.43 o 
   4   4  11        0.75      -10.78     36.38 o 
   5   4  11        0.59      -23.70     35.08 o 
   6   4  11       25.81       34.91     36.47 o 
   7   4  11       17.19       60.12     58.43 o 
   8   4  11       50.68       36.41     60.97 o 
   9   4  11        5.85       -8.47     60.97 o 
  -8   5  11        2.04       36.73     42.99 o 
  -7   5  11        0.24      -33.00     33.00 o 
  -6   5  11      279.46      296.80     48.54 o 
  -5   5  11      732.91      750.10     48.14 o 
  -4   5  11     1474.04     1484.83     55.91 o 
  -3   5  11      437.76      438.84     42.06 o 
  -2   5  11        1.00       -0.25     23.33 o 
  -1   5  11      681.90      710.37     43.53 o 
   0   5  11      559.62      562.62     32.56 o 
   1   5  11      131.19      177.53     40.85 o 
   2   5  11      316.65      294.14     44.91 o 
   3   5  11        9.26        6.14     33.79 o 
   4   5  11       99.68       97.20     39.46 o 
   5   5  11       97.79       84.50     38.45 o 
   6   5  11      363.86      343.84     48.18 o 
   7   5  11      119.97       99.07     56.73 o 
   8   5  11      242.18      219.32     71.98 o 
   9   5  11        7.76       -3.39     61.82 o 
  -8   6  11       19.65      -27.35     58.43 o 
  -7   6  11       10.71        3.48     55.46 o 
  -6   6  11       43.18       70.46     39.09 o 
  -5   6  11      150.88      136.23     32.51 o 
  -4   6  11      794.26      851.67     46.56 o 
  -3   6  11      804.69      812.44     45.76 o 
  -2   6  11      219.36      200.10     34.79 o 
  -1   6  11      158.25      155.54     25.40 o 
   0   6  11      170.23      167.79     25.92 o 
   1   6  11       54.49       36.30     37.07 o 
   2   6  11      220.72      261.82     91.88 o 
   3   6  11      124.97      159.45     43.19 o 
   4   6  11       98.07      110.18     38.45 o 
   5   6  11       36.27       -9.11     36.13 o 
   6   6  11       68.34       11.52     91.88 o 
   7   6  11       17.18       49.48     37.25 o 
   8   6  11       96.77      122.78     60.97 o 
   9   6  11       21.04       71.13     60.12 o 
  10   6  11       22.91       35.57     60.12 o 
  -7   7  11      306.52      203.39     52.57 o 
  -6   7  11      145.32      130.61     42.77 o 
  -5   7  11        0.81      -30.44     30.44 o 
  -4   7  11      173.48      212.55     33.54 o 
  -3   7  11     1002.91     1011.96     55.67 o 
  -2   7  11      427.79      411.42     36.43 o 
  -1   7  11       88.04       79.54     23.91 o 
   0   7  11      420.48      378.07     47.96 o 
   1   7  11      117.14      123.19     40.86 o 
   2   7  11        1.63       34.17     34.24 o 
   3   7  11        7.81       18.33     35.44 o 
   4   7  11      752.28      741.36     59.87 o 
   5   7  11      112.68       48.60     38.20 o 
   6   7  11      622.27      650.45     58.64 o 
   7   7  11       18.63       76.63     40.12 o 
   8   7  11      181.92      103.31     60.97 o 
   9   7  11       33.85        1.69     57.58 o 
  10   7  11        6.74       29.64     52.50 o 
  -7   8  11       53.41       77.06     49.11 o 
  -6   8  11      168.78      104.62     63.09 o 
  -5   8  11       35.22       24.12     37.96 o 
  -4   8  11        2.60      -11.75     33.76 o 
  -3   8  11      386.21      347.10     36.59 o 
  -2   8  11      527.97      539.41     47.31 o 
  -1   8  11      200.75      168.22     29.29 o 
   0   8  11        0.30       22.07     40.62 o 
   1   8  11      431.07      468.65     53.77 o 
   2   8  11      479.41      365.13     50.13 o 
   3   8  11        3.10        2.29     36.84 o 
   4   8  11      931.93      888.09     86.80 o 
   5   8  11        1.58      -23.69     32.63 o 
   6   8  11       35.52       52.03     55.04 o 
   7   8  11        2.85       41.32     49.54 o 
   8   8  11       95.41       59.39     43.06 o 
   9   8  11        9.05      -19.48     49.96 o 
  10   8  11       82.01      122.78     66.05 o 
  -7   9  11        9.94       35.78     44.98 o 
  -6   9  11       89.76       77.73     44.20 o 
  -5   9  11       50.41       53.85     38.81 o 
  -4   9  11       78.64       89.88     38.99 o 
  -3   9  11       24.31       63.08     27.93 o 
  -2   9  11      283.48      309.50     35.86 o 
  -1   9  11      392.88      393.90     35.84 o 
   0   9  11      707.23      762.69    125.32 o 
   1   9  11       16.68       34.97     40.06 o 
   2   9  11      634.46      633.17     57.59 o 
   3   9  11     2584.02     2314.08     88.40 o 
   4   9  11      666.08      575.96     57.78 o 
   5   9  11      572.26      663.66     60.60 o 
   6   9  11      103.76       32.60     36.52 o 
   7   9  11        6.36      -39.80     39.80 o 
   8   9  11       17.22      -19.08     38.10 o 
   9   9  11       50.19       89.76     58.43 o 
  10   9  11      139.15      197.30     74.52 o 
  -6  10  11       15.57       25.08     43.61 o 
  -5  10  11       55.38       -2.78     62.66 o 
  -4  10  11       38.48       40.63     36.43 o 
  -3  10  11       62.02       63.19     42.64 o 
  -2  10  11        0.72      -26.04     26.04 o 
  -1  10  11      281.69      280.96     51.48 o 
   0  10  11        1.47       -7.54     60.55 o 
   1  10  11        1.38      -20.67     38.79 o 
   2  10  11      402.46      382.05     51.23 o 
   3  10  11      156.41       87.32     78.75 o 
   4  10  11     1246.32     1127.67     66.66 o 
   5  10  11       62.13       42.80     37.67 o 
   6  10  11        3.36       -4.07     34.24 o 
   7  10  11        1.59      -12.14     37.71 o 
   8  10  11       82.67       86.02     44.01 o 
   9  10  11       16.44       75.44     43.16 o 
  10  10  11        1.42       -3.39     55.89 o 
  -5  11  11       11.94      -23.82     42.34 o 
  -4  11  11        0.85      -28.49     34.81 o 
  -3  11  11       13.54       45.41     36.15 o 
  -2  11  11      109.50       62.89     30.58 o 
  -1  11  11      792.25      911.09    173.59 o 
   0  11  11      914.11     1050.87     72.46 o 
   1  11  11      372.90      309.91     51.82 o 
   2  11  11     1604.92     1526.96    103.73 o 
   3  11  11       47.85      102.75     40.25 o 
   4  11  11      202.99      273.94     47.29 o 
   5  11  11      264.12      283.94     46.52 o 
   6  11  11      194.93      140.24     42.40 o 
   7  11  11        0.63      -12.40     37.39 o 
   8  11  11      238.31      215.30     51.48 o 
   9  11  11      106.87      112.94     46.09 o 
  10  11  11       17.50       86.37     64.36 o 
  -4  12  11        0.10      -12.76     37.26 o 
  -3  12  11        4.73      -21.15     44.03 o 
  -2  12  11        0.51        6.82     45.69 o 
  -1  12  11       10.39       -6.30     41.50 o 
   0  12  11      221.85      356.32    127.86 o 
   1  12  11       51.06       80.41     42.40 o 
   2  12  11      709.43      760.65     73.25 o 
   3  12  11        2.66       13.17     51.23 o 
   4  12  11       69.71       60.32     37.59 o 
   5  12  11      270.95      305.49     74.52 o 
   6  12  11      130.71      241.45     48.50 o 
   7  12  11       83.88       65.94     42.13 o 
   8  12  11        7.15       59.96     43.86 o 
   9  12  11       79.50      104.80     47.12 o 
  -1  13  11      154.75       33.87     59.28 o 
   0  13  11      104.12       56.73     57.58 o 
   1  13  11       13.46       22.02     50.81 o 
   2  13  11       72.59       56.73     59.28 o 
   3  13  11        3.10       22.02     54.19 o 
   4  13  11       29.86      -27.94     49.11 o 
   5  13  11      444.34      377.67     71.98 o 
   6  13  11      386.41      298.07     68.59 o 
   7  13  11      187.20      228.63     73.67 o 
   8  13  11       55.79      108.39     64.36 o 
   9  13  11       15.86      -60.97     60.97 o 
  -1  14  11       15.63      -16.09     58.43 o 
   0  14  11      112.58      148.19     67.74 o 
   1  14  11        1.51      -33.87     54.19 o 
   2  14  11      243.64      141.41     66.90 o 
   3  14  11       48.06      -42.34     51.65 o 
   4  14  11      118.36      104.15     60.97 o 
   5  14  11       10.29       19.48     49.96 o 
   6  14  11      115.91       10.16     55.89 o 
   7  14  11      202.46      222.71     77.90 o 
   8  14  11      179.30      183.75     79.60 o 
   0  15  11        0.38      -62.66     62.66 o 
   1  15  11       26.84       89.76     66.05 o 
   2  15  11       75.64       52.50     63.51 o 
   3  15  11      359.69      268.43     76.21 o 
   4  15  11      102.69      147.34     61.82 o 
   5  15  11       98.16       37.26     60.97 o 
   6  15  11        0.51      -55.89     55.89 o 
   7  15  11      151.77      126.17     71.13 o 
   2  16  11        2.56      -23.71     62.66 o 
   3  16  11       10.01       16.94     63.51 o 
   4  16  11      131.55       71.98     60.97 o 
   5  16  11       75.37       46.57     62.66 o 
  -4  -5  12       30.73      -55.29     57.16 o 
  -3  -5  12       48.59       77.28     37.07 o 
  -2  -5  12       78.67      100.54     40.70 o 
  -1  -5  12       54.77       59.05     38.53 o 
   0  -5  12       10.85       59.53     40.41 o 
  -6  -4  12       39.61       41.72     32.79 o 
  -5  -4  12      185.06      187.85     40.60 o 
  -4  -4  12        4.41       40.54     33.88 o 
  -3  -4  12       14.89       30.06     33.52 o 
  -2  -4  12       84.64       43.74     95.69 o 
  -1  -4  12      210.03      256.44     43.16 o 
   0  -4  12       14.85        9.68     35.14 o 
   1  -4  12      100.18      133.35     74.52 o 
   2  -4  12        5.06       27.10     55.04 o 
  -7  -3  12        8.21       24.77     34.71 o 
  -6  -3  12       72.21       90.28     36.53 o 
  -5  -3  12      204.85      189.39     44.88 o 
  -4  -3  12       47.02        7.57     32.00 o 
  -3  -3  12        8.64        9.22     31.09 o 
  -2  -3  12       24.29       31.84     31.83 o 
  -1  -3  12      184.57      187.19     39.46 o 
   0  -3  12      179.42      176.56     39.51 o 
   1  -3  12        0.07       12.29     49.54 o 
   2  -3  12        6.15       20.89     33.83 o 
   3  -3  12       12.89       -8.47     53.35 o 
  -7  -2  12       20.81       89.98     36.13 o 
  -6  -2  12        3.96       10.86     29.78 o 
  -5  -2  12       86.59       50.87     31.58 o 
  -4  -2  12      402.44      483.49     48.66 o 
  -3  -2  12       51.69       68.17     32.33 o 
  -2  -2  12       25.51       14.78     37.68 o 
  -1  -2  12      329.12      319.47     43.33 o 
   0  -2  12      207.60      265.82     40.93 o 
   1  -2  12       24.69       -1.98     33.47 o 
   2  -2  12      195.88      246.03     43.06 o 
  -8  -1  12        5.87      -13.28     31.13 o 
  -7  -1  12       75.67       71.89     47.00 o 
  -6  -1  12        8.67       32.76     29.17 o 
  -5  -1  12       41.87       25.32     28.80 o 
  -4  -1  12      231.25      223.06     33.96 o 
  -3  -1  12      299.00      370.20     38.20 o 
  -2  -1  12        0.21      -18.69     23.84 o 
  -1  -1  12        0.22       26.82     26.11 o 
   0  -1  12        5.01       28.35     25.25 o 
   1  -1  12      235.65      311.23     34.92 o 
   2  -1  12      147.89      179.23     33.15 o 
   3  -1  12       11.35       33.89     55.04 o 
   4  -1  12        0.38       -9.31     48.27 o 
   5  -1  12       61.27      127.86     64.36 o 
   6  -1  12       35.95      102.46     65.20 o 
  -8   0  12        0.23       -3.05     30.86 o 
  -7   0  12        0.65       -4.51     29.01 o 
  -6   0  12      151.44      174.54     38.54 o 
  -5   0  12        3.27       19.24     38.21 o 
  -4   0  12      245.15      291.11     35.67 o 
  -3   0  12     1050.02     1012.16     47.91 o 
  -2   0  12      364.13      447.61     39.51 o 
  -1   0  12      117.06      118.78     27.47 o 
   0   0  12       72.02       68.33     47.44 o 
   1   0  12      868.53      856.60     52.41 o 
   2   0  12     1006.70     1210.05     66.39 o 
   3   0  12        2.84       26.19     34.84 o 
   4   0  12        0.70      -13.55     47.42 o 
   5   0  12       34.07       86.37     59.28 o 
   6   0  12       23.95       81.29     64.36 o 
  -8   1  12        1.67       22.91     30.76 o 
  -7   1  12       41.46       47.92     40.23 o 
  -6   1  12       14.17      -14.47     29.12 o 
  -5   1  12       50.88       90.56     30.69 o 
  -4   1  12       18.48       24.84     36.15 o 
  -3   1  12      112.62       68.27     27.88 o 
  -2   1  12       28.55       39.32     26.93 o 
  -1   1  12        4.55       63.48     27.07 o 
   0   1  12       54.47       24.46     25.45 o 
   1   1  12       68.42       86.18     27.09 o 
   2   1  12      670.86      783.09     60.60 o 
   3   1  12      336.70      447.75     52.97 o 
   4   1  12       95.53      111.38     40.51 o 
   5   1  12       10.79       57.58     55.04 o 
   6   1  12       60.29      112.62     68.59 o 
   7   1  12       72.77       93.99     69.44 o 
  -8   2  12       28.66       33.34     76.21 o 
  -7   2  12        4.18       -0.56     30.00 o 
  -6   2  12      128.76       96.99     32.84 o 
  -5   2  12      317.98      299.58     37.77 o 
  -4   2  12      134.49      154.96     30.76 o 
  -3   2  12       33.82       34.26     44.88 o 
  -2   2  12      498.47      506.72     43.59 o 
  -1   2  12      942.11      882.03     43.61 o 
   0   2  12      407.06      384.19     36.08 o 
   1   2  12       28.02      -10.20     25.21 o 
   2   2  12      508.09      538.58     53.28 o 
   3   2  12      598.01      649.39     56.39 o 
   4   2  12      311.23      372.48     80.44 o 
   5   2  12        0.50        2.54     52.50 o 
   6   2  12       19.16       68.59     59.28 o 
   7   2  12        9.69      -16.94     55.04 o 
   8   2  12        5.87       37.26     66.05 o 
  -8   3  12       61.86       14.53     63.09 o 
  -7   3  12        0.58       43.86     31.18 o 
  -6   3  12        1.24       -8.61     26.24 o 
  -5   3  12       29.85       51.01     28.40 o 
  -4   3  12       13.35       -2.60     26.23 o 
  -3   3  12        3.07        8.53     24.34 o 
  -2   3  12       28.82       70.04     37.20 o 
  -1   3  12      477.48      454.01     38.12 o 
   0   3  12      676.81      693.47     41.53 o 
   1   3  12       79.35       88.46     41.59 o 
   2   3  12       55.73       57.16     38.62 o 
   3   3  12      463.94      519.93     53.85 o 
   4   3  12      667.72      802.49     63.16 o 
   5   3  12      485.18      590.08     58.27 o 
   6   3  12       94.40       90.61     62.66 o 
   7   3  12        4.15       49.11     60.12 o 
   8   3  12        1.91       71.98     67.74 o 
  -8   4  12      128.56       95.88     48.73 o 
  -7   4  12      163.57      172.58     48.97 o 
  -6   4  12       39.86       56.54     31.13 o 
  -5   4  12       34.92       87.51     30.33 o 
  -4   4  12        5.05        7.56     25.79 o 
  -3   4  12      344.82      338.45     36.74 o 
  -2   4  12       90.34       38.76     45.55 o 
  -1   4  12      819.98      700.95     60.36 o 
   0   4  12      878.20      752.99     40.18 o 
   1   4  12      820.96      793.86     63.00 o 
   2   4  12       67.87       57.15     40.66 o 
   3   4  12       10.90       27.54     37.42 o 
   4   4  12      107.18      118.03     41.20 o 
   5   4  12       38.35       46.15     38.92 o 
   6   4  12        5.39        7.26     36.82 o 
   7   4  12      102.53      179.52     70.28 o 
   8   4  12       27.21       27.10     61.82 o 
  -8   5  12        0.11      -24.15     46.57 o 
  -7   5  12      107.29       63.60     43.94 o 
  -6   5  12        5.82        1.38     30.46 o 
  -5   5  12       28.48       45.91     28.83 o 
  -4   5  12        9.35      -19.28     24.84 o 
  -3   5  12       99.16       53.20     25.60 o 
  -2   5  12      426.85      470.46     38.91 o 
  -1   5  12       25.44       14.82     23.45 o 
   0   5  12       85.35       56.21     41.83 o 
   1   5  12      450.32      359.89    105.85 o 
   2   5  12      945.46      925.50     64.72 o 
   3   5  12      555.94      534.75     55.36 o 
   4   5  12       49.53        5.11     49.11 o 
   5   5  12      192.59      259.33     46.38 o 
   6   5  12       68.59       61.71     42.78 o 
   7   5  12       42.42      112.62     64.36 o 
   8   5  12       12.05      -41.49     55.04 o 
   9   5  12      107.59      215.93     82.14 o 
  -7   6  12       22.88        9.13     41.92 o 
  -6   6  12        0.63       21.59     40.65 o 
  -5   6  12      240.71      255.64     46.62 o 
  -4   6  12       22.94       45.30     27.72 o 
  -3   6  12      187.76      193.92     32.38 o 
  -2   6  12      628.76      686.35     43.75 o 
  -1   6  12      106.18      102.36     26.43 o 
   0   6  12       21.29      -24.41     43.19 o 
   1   6  12      185.41      186.13     43.04 o 
   2   6  12       36.06       22.76     46.15 o 
   3   6  12      257.56      236.22     46.98 o 
   4   6  12      653.54      664.09     58.98 o 
   5   6  12      486.33      477.82     54.19 o 
   6   6  12      429.28      422.76     55.09 o 
   7   6  12      241.26      271.82     53.29 o 
   8   6  12      494.69      536.02     92.30 o 
   9   6  12        6.73       65.20     68.59 o 
  -7   7  12        0.21      -16.97     45.73 o 
  -6   7  12       26.06       36.50     39.65 o 
  -5   7  12      169.55       98.32     33.31 o 
  -4   7  12      371.94      347.05     51.86 o 
  -3   7  12       27.27       35.07     27.64 o 
  -2   7  12      219.65      216.15     32.57 o 
  -1   7  12       28.99      -47.35     59.28 o 
   0   7  12      532.10      438.84     57.16 o 
   1   7  12      705.41      680.28     82.14 o 
   2   7  12        1.01      -18.33     38.31 o 
   3   7  12      109.88       96.64     41.90 o 
   4   7  12       21.01      -26.70     35.69 o 
   5   7  12       60.85       69.13     37.49 o 
   6   7  12      105.47      109.08     41.53 o 
   7   7  12      827.69      797.67     67.12 o 
   8   7  12      544.78      691.83     99.07 o 
   9   7  12       47.16       73.67     63.51 o 
  -7   8  12       54.08       76.55     71.98 o 
  -6   8  12        0.03      -23.34     46.57 o 
  -5   8  12       63.86      110.92     42.59 o 
  -4   8  12      405.21      368.84     41.12 o 
  -3   8  12      406.55      367.29     38.08 o 
  -2   8  12        0.06       14.11     25.26 o 
  -1   8  12        3.28       13.60     41.30 o 
   0   8  12     1256.47     1073.33     70.41 o 
   1   8  12       70.03       62.03     41.80 o 
   2   8  12     1278.58     1128.59     70.31 o 
   3   8  12      574.85      577.15     58.92 o 
   4   8  12      142.53      224.20     66.47 o 
   5   8  12      131.44      120.97     40.86 o 
   7   8  12       40.01       37.18     39.46 o 
   8   8  12      145.24       94.98    100.34 o 
   9   8  12       52.97      127.02     66.90 o 
  -6   9  12       88.01      149.86     47.56 o 
  -5   9  12        9.99       49.62     55.46 o 
  -4   9  12       63.57       33.99     30.87 o 
  -3   9  12      513.17      488.19     47.00 o 
  -2   9  12      375.27      371.92     37.49 o 
  -1   9  12       64.30       51.65     42.32 o 
   0   9  12      559.81      619.49     61.35 o 
   1   9  12       64.20       92.38     43.93 o 
   2   9  12       54.64       65.57     41.90 o 
   3   9  12      360.04      358.03     50.03 o 
   4   9  12      340.49      315.92     51.17 o 
   5   9  12      636.25      700.83     70.71 o 
   6   9  12      683.34      775.69     65.26 o 
   7   9  12       24.73       29.43     41.30 o 
   8   9  12      240.15      209.07     52.33 o 
   9   9  12      300.16      464.89     91.45 o 
  -5  10  12       76.86      155.72     46.69 o 
  -4  10  12       24.56        1.46     34.10 o 
  -3  10  12        0.42       18.67     29.74 o 
  -2  10  12        1.44      -13.03     44.72 o 
  -1  10  12      567.63      565.17     67.32 o 
   0  10  12        2.95       81.03     41.45 o 
   1  10  12       79.06       65.17     41.59 o 
   2  10  12        7.72       26.68     36.65 o 
   3  10  12      252.08      319.68     51.65 o 
   4  10  12       39.71       59.28     39.52 o 
   5  10  12        7.70      -15.09     36.13 o 
   6  10  12       23.48       21.63     40.66 o 
   7  10  12        3.40       11.42     38.81 o 
   8  10  12      216.22      218.55     72.40 o 
   9  10  12      197.87      227.15    137.60 o 
  -5  11  12      140.62       73.45     56.31 o 
  -4  11  12       65.40       49.94     41.72 o 
  -3  11  12       33.41       36.74     31.71 o 
  -2  11  12        5.01        5.78     50.38 o 
  -1  11  12      123.51       75.56     71.55 o 
   0  11  12        2.19      -40.06     40.06 o 
   1  11  12       15.01      -27.80     59.70 o 
   2  11  12      148.50      127.91     41.86 o 
   3  11  12      696.31      697.31     61.53 o 
   4  11  12      471.07      498.26     58.60 o 
   5  11  12      197.71      205.86     91.88 o 
   6  11  12       73.82       35.73     40.66 o 
   7  11  12      278.76      301.98     65.20 o 
   8  11  12        9.15      -19.55     83.83 o 
   9  11  12       86.49      165.79     53.57 o 
  -4  12  12        1.43      -50.01     96.96 o 
  -3  12  12       41.58      -22.86     79.60 o 
  -2  12  12       36.61       23.20     48.82 o 
  -1  12  12       65.32       75.05     48.20 o 
   0  12  12      118.57       34.96     45.31 o 
   1  12  12       32.38       10.30     40.07 o 
   2  12  12       84.60       92.43     41.71 o 
   3  12  12       39.24       49.00     40.10 o 
   4  12  12       51.54       85.26     63.93 o 
   5  12  12       77.54      167.63     70.71 o 
   6  12  12       90.07      103.91     47.00 o 
   7  12  12      118.55       43.92     66.05 o 
   8  12  12       16.31       27.76     41.59 o 
   9  12  12        0.10      -48.86     75.36 o 
  -3  13  12       20.02       55.89     89.76 o 
  -2  13  12       18.82      -36.41     67.74 o 
  -1  13  12       11.69       20.73     45.81 o 
   0  13  12      187.19      208.12     52.56 o 
   1  13  12      610.48      439.93     59.20 o 
   2  13  12      172.23      153.96     48.27 o 
   3  13  12        1.57      -38.11     38.11 o 
   4  13  12      202.67      140.78     45.78 o 
   5  13  12       99.73      115.72     65.63 o 
   6  13  12        4.47      -16.92     70.28 o 
   7  13  12      133.94      116.92     45.92 o 
   8  13  12       96.44      144.65     53.77 o 
  -1  14  12       34.13       51.65     62.66 o 
   0  14  12       17.91       -4.23     58.43 o 
   1  14  12      147.23      146.49     67.74 o 
   2  14  12       88.46      138.03     69.44 o 
   3  14  12        2.08      -31.33     55.04 o 
   4  14  12        3.56       69.44     60.12 o 
   5  14  12       28.82       13.55     60.97 o 
   6  14  12       31.52       68.59     67.74 o 
   7  14  12       13.47      -60.12     60.12 o 
   8  14  12       66.72      -36.41     66.05 o 
   0  15  12       32.82      -38.11     63.51 o 
   1  15  12       62.00       24.56     64.36 o 
   2  15  12      218.48      198.15     73.67 o 
   3  15  12       67.38       66.90     65.20 o 
   4  15  12       18.21       58.43     66.90 o 
   5  15  12       25.79       20.32     58.43 o 
   6  15  12       76.93      -32.18     59.28 o 
   3  16  12       61.46      -60.12     60.12 o 
   4  16  12       23.03       23.71     61.82 o 
  -3  -4  13       12.08       35.27     35.91 o 
  -2  -4  13        4.04       -7.92     80.44 o 
  -1  -4  13       23.47       40.36     36.89 o 
  -5  -3  13       42.13       48.15     35.31 o 
  -4  -3  13       39.90       63.98     35.91 o 
  -3  -3  13        5.49      115.71     64.78 o 
  -2  -3  13       24.82       55.42     33.79 o 
  -1  -3  13        5.80      -18.05     32.63 o 
   0  -3  13      161.47       86.57     40.66 o 
   1  -3  13      180.16      177.54     82.14 o 
  -6  -2  13       54.17      104.24     61.39 o 
  -5  -2  13       86.06      107.11     37.42 o 
  -4  -2  13        0.28        6.55     30.80 o 
  -3  -2  13       48.67       30.27     33.47 o 
  -2  -2  13       25.35       40.64     33.79 o 
  -1  -2  13       31.05       56.71     34.17 o 
   0  -2  13       42.74       11.29     59.70 o 
   1  -2  13      432.93      426.30     98.23 o 
   2  -2  13        1.45       36.41     50.81 o 
  -6  -1  13       68.83      106.08     38.11 o 
  -5  -1  13      174.07      201.58     40.72 o 
  -4  -1  13      118.22      197.53     80.44 o 
  -3  -1  13       13.42       -9.78     26.26 o 
  -2  -1  13       70.29       34.13     28.28 o 
  -1  -1  13       93.43      103.73     30.88 o 
   0  -1  13       38.68       30.48     30.94 o 
   1  -1  13        9.38       -8.04     32.93 o 
   2  -1  13        1.41       17.78     49.11 o 
   3  -1  13        2.64       -4.23     48.27 o 
  -7   0  13       53.75       68.80     43.57 o 
  -6   0  13       10.55       16.15     46.57 o 
  -5   0  13      110.53      154.38     34.85 o 
  -4   0  13      321.59      383.93     41.06 o 
  -3   0  13       24.08       77.92     29.35 o 
  -2   0  13      217.90      229.36     64.84 o 
  -1   0  13      284.23      278.52     67.84 o 
   0   0  13      133.65       96.25     30.50 o 
   1   0  13       28.76       38.13     69.01 o 
   2   0  13        7.90        0.41     36.19 o 
   3   0  13      167.26      190.85     46.17 o 
   4   0  13       14.61       44.03     55.89 o 
   5   0  13        3.83       33.87     55.89 o 
  -7   1  13       81.95      126.42     36.39 o 
  -6   1  13       63.00       45.16     35.99 o 
  -5   1  13       37.32        2.39     40.14 o 
  -4   1  13      379.25      448.15     42.11 o 
  -3   1  13      264.13      377.94     38.76 o 
  -2   1  13        9.27       28.01     27.34 o 
  -1   1  13       26.81       48.66     27.60 o 
   0   1  13       92.45       64.84     27.57 o 
   1   1  13       13.68       17.91     33.35 o 
   2   1  13        2.23       33.21     37.25 o 
   3   1  13       41.69        3.37     37.49 o 
   4   1  13       53.12       42.79     47.84 o 
   5   1  13       25.84      116.86     65.20 o 
   6   1  13        1.95       85.53     64.36 o 
  -7   2  13       94.10       57.12     54.98 o 
  -6   2  13      123.69      150.53     35.80 o 
  -5   2  13        5.30       42.31     30.61 o 
  -4   2  13      500.79      507.40     43.19 o 
  -3   2  13     1458.87     1512.03     57.62 o 
  -2   2  13      273.76      321.95     46.94 o 
  -1   2  13      130.65      114.45     28.85 o 
   0   2  13        7.35       16.86     26.01 o 
   1   2  13      183.66      226.87     43.66 o 
   2   2  13      198.33      248.69     48.27 o 
   3   2  13        0.91       -5.11     35.02 o 
   4   2  13       51.14      113.75     42.81 o 
   5   2  13      164.22      178.67     68.59 o 
   6   2  13       21.21       17.78     65.20 o 
   7   2  13        0.01        6.77     62.66 o 
  -7   3  13       52.77       62.74     33.82 o 
  -6   3  13      214.32      179.28     57.14 o 
  -5   3  13       75.76       81.97     39.16 o 
  -4   3  13        2.68       -6.56     33.38 o 
  -3   3  13       82.30      113.53     29.86 o 
  -2   3  13        4.49      -10.48     23.94 o 
  -1   3  13       86.57      194.90     56.92 o 
   0   3  13        0.56       -0.30     38.53 o 
   1   3  13        0.39       34.36     36.19 o 
   2   3  13      185.61      183.11     41.35 o 
   3   3  13      155.34      148.49     42.13 o 
   4   3  13       21.50       57.61     40.06 o 
   5   3  13       36.69       41.61     39.13 o 
   6   3  13       39.06       54.19     63.51 o 
   7   3  13       20.32       91.45     66.90 o 
  -7   4  13       33.43      -18.02     41.07 o 
  -6   4  13      418.71      520.91     48.14 o 
  -5   4  13      717.09      750.93     51.19 o 
  -4   4  13      269.40      281.28     55.72 o 
  -3   4  13        0.01       17.09     27.78 o 
  -2   4  13      127.78      122.47     29.52 o 
  -1   4  13      462.47      551.27     46.90 o 
   0   4  13      602.60      711.88     58.59 o 
   1   4  13        1.39        3.99     37.59 o 
   2   4  13      104.89       47.68     37.21 o 
   3   4  13      527.97      581.08     57.47 o 
   4   4  13       59.17       93.15     42.51 o 
   5   4  13        1.53       -0.90     56.31 o 
   6   4  13       20.38       20.32     57.58 o 
   7   4  13       12.35      101.61     64.36 o 
   8   4  13        2.77       21.17     67.74 o 
  -7   5  13        2.77      -38.67     56.31 o 
  -6   5  13       25.08       51.37     33.58 o 
  -5   5  13       74.19      143.28     57.84 o 
  -4   5  13        3.12       11.42     27.09 o 
  -3   5  13        0.33      -24.23     24.23 o 
  -2   5  13      115.36       84.62     28.74 o 
  -1   5  13      235.68      231.50     45.57 o 
   0   5  13      419.50      333.09     50.00 o 
   1   5  13      797.85      776.71     76.21 o 
   2   5  13       76.87      123.84     45.73 o 
   3   5  13      173.95      181.69     44.90 o 
   4   5  13       85.47       38.22     46.57 o 
   5   5  13        3.86       -1.99     38.94 o 
   6   5  13       19.92      -18.95     63.93 o 
   7   5  13        4.80       42.34     63.51 o 
   8   5  13       36.63       -9.31     64.36 o 
  -7   6  13       88.57       39.36     45.26 o 
  -6   6  13       43.91       11.44     40.05 o 
  -5   6  13       17.43       -5.06     28.85 o 
  -4   6  13      222.91      190.60     37.31 o 
  -3   6  13      305.52      290.62     36.30 o 
  -2   6  13        0.88       -7.70     29.92 o 
  -1   6  13       50.86       40.60     42.20 o 
   0   6  13     1772.01     1550.46    129.56 o 
   1   6  13      473.06      487.26     55.82 o 
   2   6  13      367.37      368.35     70.71 o 
   3   6  13       84.09       56.81     55.04 o 
   4   6  13       86.44      108.64     41.90 o 
   5   6  13      111.48      164.32     46.06 o 
   6   6  13        0.36      -29.08     39.18 o 
   7   6  13        0.14       -6.77     58.43 o 
   8   6  13      112.09      152.42     75.36 o 
  -6   7  13        2.82        4.88     39.48 o 
  -5   7  13        6.41       23.10     30.38 o 
  -4   7  13      221.46      197.85     35.66 o 
  -3   7  13      550.16      563.93     44.30 o 
  -2   7  13        0.86        6.86     41.29 o 
  -1   7  13      549.35      584.67     59.91 o 
   0   7  13      111.68      121.86     44.54 o 
   1   7  13      164.12      137.88     44.58 o 
   2   7  13      168.24      178.43     43.93 o 
   3   7  13       56.82       88.50     39.51 o 
   4   7  13        1.38       34.74     38.20 o 
   5   7  13       19.69      -18.39     36.84 o 
   6   7  13       85.16      158.27     47.29 o 
   7   7  13       69.12      103.06     47.12 o 
   8   7  13        0.14       63.51     60.97 o 
  -6   8  13        2.07       78.36     44.56 o 
  -5   8  13       82.29       46.71     49.54 o 
  -4   8  13        0.91        8.23     28.09 o 
  -3   8  13      354.45      373.16     40.57 o 
  -2   8  13      214.36      175.13     48.42 o 
  -1   8  13      147.45      123.59     45.57 o 
   0   8  13       13.65       71.27     44.10 o 
   1   8  13      443.35      417.62     52.33 o 
   2   8  13     1611.51     1432.21     77.73 o 
   3   8  13       36.67       -0.90     36.82 o 
   4   8  13       21.23       79.61     40.99 o 
   5   8  13        0.59       16.15     35.87 o 
   6   8  13      365.94      295.03     52.37 o 
   7   8  13      264.23      310.56     55.08 o 
   8   8  13       82.56      152.42     70.28 o 
   9   8  13       15.86       49.11     63.51 o 
  -6   9  13       22.46        6.93     43.69 o 
  -5   9  13       48.60       33.31     38.63 o 
  -4   9  13       79.25       50.54     40.85 o 
  -3   9  13       14.96       10.93     30.21 o 
  -2   9  13        1.02       -5.58     78.75 o 
  -1   9  13       91.09       42.24     43.13 o 
   0   9  13        4.40      -37.25     37.25 o 
   1   9  13       35.67       13.09     71.13 o 
   2   9  13       79.70      112.85     42.81 o 
   3   9  13      621.34      652.51     62.31 o 
   4   9  13        6.32      -20.17     37.11 o 
   5   9  13      290.37      317.67     52.18 o 
   6   9  13       44.19       20.69     39.86 o 
   7   9  13      255.70      226.36     52.18 o 
   8   9  13      127.96      158.06     48.71 o 
   9   9  13        5.45       96.53     58.43 o 
  -5  10  13       10.14      -18.46     42.34 o 
  -4  10  13       40.79       79.10     43.61 o 
  -3  10  13       16.44        8.55     47.42 o 
  -2  10  13      168.62      156.01     50.46 o 
  -1  10  13      243.20      277.68     65.20 o 
   0  10  13      362.25      422.77     57.50 o 
   1  10  13       49.57       11.38     37.43 o 
   2  10  13       30.37        7.54     38.25 o 
   3  10  13      403.62      474.14    120.67 o 
   4  10  13      412.02      482.85    186.72 o 
   5  10  13      483.67      515.28     59.80 o 
   6  10  13       66.37      135.30     47.53 o 
   7  10  13      151.81      118.97     47.90 o 
   8  10  13      202.89      228.79     88.49 o 
   9  10  13       56.62      124.48     71.13 o 
  -4  11  13       50.43      -24.56     85.53 o 
  -3  11  13       34.81        9.61     50.00 o 
  -2  11  13       15.67       16.04     47.72 o 
  -1  11  13      128.13      146.73     73.25 o 
   0  11  13       42.11       94.20     47.26 o 
   1  11  13       40.56      109.18     42.72 o 
   2  11  13       71.17       55.18     39.73 o 
   3  11  13       47.32       19.00     40.39 o 
   4  11  13      263.29      238.12     50.29 o 
   5  11  13      534.25      593.32     66.47 o 
   6  11  13      241.55      288.59     96.11 o 
   7  11  13        2.04        2.90     58.00 o 
   8  11  13       52.57       44.56     47.02 o 
  -3  12  13        6.53       -5.93     78.75 o 
  -2  12  13       76.44       50.06     50.44 o 
  -1  12  13        8.34      -24.04     91.88 o 
   0  12  13      152.59      242.92    104.58 o 
   1  12  13       45.76       60.36     43.41 o 
   2  12  13      176.82      160.10     46.33 o 
   3  12  13      127.56      124.89     43.87 o 
   4  12  13       49.77       28.53     64.36 o 
   5  12  13      570.46      541.81     84.26 o 
   6  12  13      407.31      320.88     85.95 o 
   7  12  13       13.91        3.26     40.85 o 
   8  12  13        4.98       51.39     46.60 o 
  -2  13  13        1.74        7.43     47.35 o 
  -1  13  13        8.26       -5.18     85.95 o 
   0  13  13        1.47        9.93     45.57 o 
   1  13  13       74.13      118.21     58.85 o 
   2  13  13       63.80       58.81     73.67 o 
   3  13  13      216.20      233.90    104.15 o 
   4  13  13       66.72       69.05     73.67 o 
   5  13  13      127.93      154.67     47.72 o 
   6  13  13      291.77      280.61     58.43 o 
   7  13  13      109.64      143.04     51.07 o 
   8  13  13       12.83       62.66    118.55 o 
  -1  14  13       24.47       11.86     66.05 o 
   0  14  13       16.85      -56.73     56.73 o 
   1  14  13       21.68      -22.02     60.97 o 
   2  14  13      100.48      -26.25     62.66 o 
   3  14  13      137.28       40.65     62.66 o 
   4  14  13      162.09       48.27     64.36 o 
   5  14  13        3.17      -54.19     54.19 o 
   6  14  13      183.59       91.45     71.13 o 
   7  14  13      150.40      202.38     79.60 o 
   1  15  13       61.87      -60.12     60.12 o 
   2  15  13        2.25      -33.02     60.97 o 
   3  15  13       45.45       44.88     66.90 o 
   4  15  13      111.64      187.99     76.21 o 
   5  15  13       20.45      -32.18     60.12 o 
   6  15  13        6.50      -34.72     59.28 o 
  -4  -2  14      257.91      214.27     44.90 o 
  -3  -2  14       20.53       39.29     37.39 o 
  -2  -2  14        4.37       -5.84     33.99 o 
  -1  -2  14       74.26      109.46     39.18 o 
   0  -2  14      208.19      222.11     73.25 o 
   1  -2  14       37.21      102.46     57.58 o 
  -5  -1  14        6.41       42.17     35.27 o 
  -4  -1  14      145.56      111.30     39.05 o 
  -3  -1  14       59.88       92.33     36.65 o 
  -2  -1  14       14.00       14.11     49.11 o 
  -1  -1  14       31.92       91.74     37.26 o 
   0  -1  14      341.51      296.37     56.31 o 
   1  -1  14      313.71      315.85     71.13 o 
   2  -1  14       16.41       71.13     55.89 o 
  -6   0  14      199.50      229.66     41.29 o 
  -5   0  14       53.15       94.19     32.30 o 
  -4   0  14       37.96       49.62     31.21 o 
  -3   0  14       87.53       99.94     32.13 o 
  -2   0  14       60.78       89.49     42.58 o 
  -1   0  14       21.84       10.53     35.21 o 
   0   0  14       13.29       56.56     37.71 o 
   1   0  14       66.88      169.36     44.91 o 
   2   0  14       24.15      105.33     40.06 o 
   3   0  14        0.20       62.03     52.92 o 
   4   0  14        2.66      105.85     63.51 o 
  -6   1  14       47.53       58.16     44.64 o 
  -5   1  14      118.79      183.54     42.06 o 
  -4   1  14        2.69       11.14     30.21 o 
  -3   1  14       99.79      111.52     31.03 o 
  -2   1  14      316.84      324.44     38.02 o 
  -1   1  14       98.00       89.56     34.58 o 
   0   1  14        2.26       18.09     36.73 o 
   1   1  14      111.21      141.07     49.11 o 
   2   1  14      153.58      251.74     48.66 o 
   3   1  14       95.31      155.76     45.92 o 
   4   1  14        3.29      -16.09     56.73 o 
   5   1  14        0.94       47.42     63.51 o 
  -6   2  14        1.32      -17.62     30.22 o 
  -5   2  14      103.74      100.23     45.24 o 
  -4   2  14      112.12      160.12     34.83 o 
  -3   2  14        4.19       12.81     26.93 o 
  -2   2  14        4.95       41.47     26.97 o 
  -1   2  14       24.75       15.81     27.86 o 
   0   2  14        8.75       56.56     66.47 o 
   1   2  14        1.36        6.50     38.27 o 
   2   2  14      230.53      276.40     48.77 o 
   3   2  14      113.05      105.50     41.90 o 
   4   2  14      369.08      457.13    123.21 o 
   5   2  14      153.65      284.52     79.60 o 
   6   2  14       21.08       66.90     68.59 o 
  -6   3  14        6.01       20.18     36.76 o 
  -5   3  14       40.06       49.37     31.60 o 
  -4   3  14      237.19      229.05     49.20 o 
  -3   3  14       20.49       19.04     38.45 o 
  -2   3  14       17.70       57.72     29.76 o 
  -1   3  14       56.35       57.37     37.73 o 
   0   3  14      103.83       83.33     40.75 o 
   1   3  14       23.02       26.99     37.62 o 
   2   3  14       46.93       62.61     39.41 o 
   3   3  14      159.28      225.86     48.46 o 
   4   3  14      144.56      252.91     50.63 o 
   5   3  14       76.82      142.26     71.13 o 
   6   3  14        0.48       15.24     64.36 o 
  -6   4  14      148.50      193.17     44.33 o 
  -5   4  14       22.20        6.83     31.32 o 
  -4   4  14        1.10       -8.90     28.04 o 
  -3   4  14       31.80       36.99     26.57 o 
  -2   4  14       21.85       59.67     41.92 o 
  -1   4  14       34.22       78.44     40.24 o 
   0   4  14       47.75       52.35     64.36 o 
   1   4  14      135.58      144.90     44.12 o 
   2   4  14      195.50      185.54     44.90 o 
   3   4  14      187.25      205.92     47.98 o 
   4   4  14        2.82       51.02     44.20 o 
   5   4  14       18.53       68.94     43.51 o 
   6   4  14       49.43       86.37     70.28 o 
   7   4  14        6.70       88.91     71.98 o 
  -6   5  14      229.36      230.74     48.60 o 
  -5   5  14       61.41       73.21     34.80 o 
  -4   5  14       69.68       52.69     32.14 o 
  -3   5  14        3.33      -23.36     26.46 o 
  -2   5  14       56.79       80.88     42.45 o 
  -1   5  14      134.71      164.44     43.38 o 
   0   5  14      144.13      109.78     45.30 o 
   1   5  14       95.07       80.31     42.31 o 
   2   5  14       74.54      136.95     60.12 o 
   3   5  14        7.84      -34.92     36.79 o 
   4   5  14       80.17      114.29     91.03 o 
   5   5  14      332.06      422.73     58.45 o 
   6   5  14      115.97      193.74     51.23 o 
   7   5  14       17.15       11.86     61.82 o 
  -6   6  14       34.98       39.95     42.51 o 
  -4   6  14        0.46       14.76     28.19 o 
  -3   6  14        0.09      -28.52     28.52 o 
  -2   6  14       33.40       57.68     43.95 o 
  -1   6  14      461.55      542.56     59.68 o 
   0   6  14      227.60      267.67     49.97 o 
   1   6  14      254.54      247.86     53.77 o 
   2   6  14       26.15       20.78     37.99 o 
   3   6  14        6.81       54.49     45.30 o 
   4   6  14        2.24      -35.59     35.59 o 
   5   6  14      114.38      104.54     59.28 o 
   6   6  14      151.79      170.68     51.45 o 
   7   6  14      172.96      232.02     78.75 o 
  -6   7  14       16.60        7.57     39.23 o 
  -5   7  14      159.72      152.59     37.66 o 
  -4   7  14       91.47       38.47     30.74 o 
  -3   7  14        8.57       38.67     41.34 o 
  -2   7  14       14.90      -15.69     82.56 o 
  -1   7  14      115.62      148.91     46.97 o 
   0   7  14      245.98      180.82     45.92 o 
   1   7  14       29.98       48.67     58.85 o 
   2   7  14      155.59      163.67     57.58 o 
   3   7  14       25.58        6.77     38.27 o 
   4   7  14       40.93       58.84     41.11 o 
   5   7  14       32.96       68.39     45.46 o 
   6   7  14      110.11      153.33     49.91 o 
   7   7  14      220.67      218.42     54.73 o 
   8   7  14      212.82      273.51     86.37 o 
  -5   8  14        4.05        1.63     38.39 o 
  -4   8  14      185.15      192.36     38.05 o 
  -3   8  14       88.82      111.78     49.75 o 
  -2   8  14      423.17      445.14    103.31 o 
  -1   8  14      243.95      227.02     50.05 o 
   0   8  14       14.91      -21.88     37.21 o 
   1   8  14      167.76      145.76     45.21 o 
   2   8  14       72.62       47.55     40.60 o 
   3   8  14        7.36       10.47     36.19 o 
   4   8  14       41.25       26.39     39.41 o 
   5   8  14      166.76      133.25    107.97 o 
   6   8  14       27.14       57.19     44.20 o 
   7   8  14      116.64      172.13     51.45 o 
   8   8  14      182.97      138.03     72.82 o 
  -5   9  14        1.57      -10.35     40.81 o 
  -4   9  14       33.18       72.35     50.05 o 
  -3   9  14      347.05      420.50     82.99 o 
  -2   9  14       76.40       45.67     46.77 o 
  -1   9  14       19.26        6.09     43.53 o 
   0   9  14       17.72       25.52     41.86 o 
   1   9  14       79.94       84.75     42.40 o 
   2   9  14       37.72       18.82     37.71 o 
   3   9  14       90.60       41.93     40.41 o 
   4   9  14        1.86      -37.25     37.25 o 
   5   9  14      207.89      233.86     51.40 o 
   6   9  14       92.45       54.33     44.48 o 
   7   9  14        2.74        6.39    118.97 o 
   8   9  14       82.17       34.73     69.01 o 
  -4  10  14       51.51       24.56     86.37 o 
  -3  10  14        0.76       19.85     55.46 o 
  -2  10  14      154.30      125.26     74.09 o 
  -1  10  14        9.96       -0.13     44.12 o 
   0  10  14       40.06       70.97     95.26 o 
   1  10  14       27.55       80.32     43.93 o 
   2  10  14      145.30       76.24    107.97 o 
   3  10  14      110.48       47.16     47.84 o 
   4  10  14        1.07      -20.35     38.91 o 
   5  10  14      131.95       97.99     45.81 o 
   6  10  14       75.34       18.16     61.82 o 
   7  10  14      110.95       82.52     47.35 o 
   8  10  14        0.57      -37.42     71.13 o 
  -4  11  14       43.48      -61.82     90.61 o 
  -3  11  14        2.36       22.18     50.83 o 
  -2  11  14      143.20      131.39     69.86 o 
  -1  11  14      100.25       80.39     83.41 o 
   0  11  14        5.37       34.54     80.87 o 
   1  11  14        0.67       21.85     40.99 o 
   2  11  14       50.93       44.32     86.37 o 
   3  11  14      317.70      388.25    125.32 o 
   4  11  14      200.56      166.65     50.59 o 
   5  11  14        3.18       69.76     45.49 o 
   6  11  14       31.30      -42.09    106.70 o 
   7  11  14       74.41       97.30     52.50 o 
   8  11  14       15.27      -18.61     80.02 o 
  -3  12  14       18.60      -64.36     75.36 o 
  -2  12  14       37.02       61.07     49.78 o 
  -1  12  14       86.29       30.11     47.58 o 
   0  12  14      151.37      106.24     94.42 o 
   1  12  14       58.00       41.01     43.93 o 
   2  12  14       11.02       48.96     40.06 o 
   3  12  14      147.98      151.81     56.73 o 
   4  12  14      347.51      316.42    105.43 o 
   5  12  14       85.82      149.09    124.90 o 
   6  12  14        0.67       13.50     43.87 o 
   7  12  14       45.17       31.51    124.90 o 
  -2  13  14        4.19      -30.35     47.86 o 
  -1  13  14       49.61       -3.47     46.52 o 
   0  13  14      202.66      107.06     65.20 o 
   1  13  14      201.86      303.99     92.30 o 
   2  13  14      186.37      250.53     53.99 o 
   3  13  14        5.17       30.60     59.28 o 
   4  13  14      114.17      165.81    106.27 o 
   5  13  14      167.73      154.66    111.35 o 
   6  13  14       10.66      -13.91    123.21 o 
   7  13  14        0.46       39.03     47.53 o 
   0  14  14       24.03       89.64    105.85 o 
   1  14  14      203.40      291.95    142.68 o 
   2  14  14      235.91      262.36     74.52 o 
   3  14  14      123.87      252.27     78.75 o 
   4  14  14       24.92       51.79     39.81 o 
   5  14  14      104.01       58.57     44.01 o 
   6  14  14      106.47      182.52     53.13 o 
   2  15  14      141.81      114.32     75.36 o 
   3  15  14      168.15       65.20     61.82 o 
   4  15  14        6.20      -49.11     49.11 o 
  -2  -1  15       22.95        2.05     33.64 o 
  -1  -1  15      167.04      184.81     41.53 o 
  -4   0  15      127.78      237.53     44.90 o 
  -3   0  15       55.34       31.66     33.51 o 
  -2   0  15        2.48        1.94     65.20 o 
  -1   0  15       40.68      156.66     63.51 o 
   0   0  15       84.05      228.63     68.59 o 
   1   0  15        1.00       10.16     51.65 o 
   2   0  15        0.11       38.95     56.73 o 
  -4   1  15      114.46      140.44     34.88 o 
  -3   1  15      295.32      422.21     55.61 o 
  -2   1  15      125.93      178.48     41.67 o 
  -1   1  15       36.61       44.60     39.23 o 
   0   1  15       23.85       88.39     41.53 o 
   1   1  15       36.96      128.71     43.71 o 
   2   1  15        4.45       52.12     76.21 o 
   3   1  15        0.66       72.62     42.46 o 
  -5   2  15        0.41       68.60     35.53 o 
  -4   2  15       81.24      114.78     34.03 o 
  -3   2  15      127.75      176.75     35.99 o 
  -2   2  15      187.21      254.56     37.57 o 
  -1   2  15        3.42       86.56     42.91 o 
   0   2  15        1.86       19.36     64.78 o 
   2   2  15       22.95       36.45     40.75 o 
   4   2  15        0.23       81.84     45.92 o 
  -5   3  15       62.43      113.41     36.78 o 
  -4   3  15       27.29       96.89     47.97 o 
  -3   3  15        9.62       19.58     30.55 o 
  -2   3  15      113.39      176.59     81.29 o 
  -1   3  15      134.54      187.68    110.93 o 
   0   3  15        0.06      -21.39     36.61 o 
   1   3  15       13.05       57.53     41.92 o 
   2   3  15       38.11       95.75     44.20 o 
   3   3  15       85.34      140.08     45.40 o 
   4   3  15       58.17      113.00     57.58 o 
   5   3  15       11.34        0.85     57.58 o 
  -5   4  15       56.46       58.66     33.50 o 
  -4   4  15        0.44       47.55     32.38 o 
  -3   4  15       39.08       77.58     45.75 o 
  -2   4  15      316.61      344.33     55.34 o 
  -1   4  15       43.99       92.39     43.64 o 
   0   4  15      114.80      206.86     47.96 o 
   1   4  15        0.44       47.44     61.82 o 
   2   4  15        5.26       74.86     44.26 o 
   3   4  15      135.20      156.20     49.11 o 
   4   4  15      162.86      287.97     91.03 o 
   5   4  15      126.62      136.31     47.86 o 
  -5   5  15       35.73       54.34     34.79 o 
  -4   5  15        0.82       11.21     30.08 o 
  -3   5  15       37.38       49.60     71.55 o 
  -2   5  15        0.08       11.95     41.97 o 
  -1   5  15      437.87      466.35     67.74 o 
   0   5  15       32.73       83.06     42.28 o 
   1   5  15       82.75      156.66     46.60 o 
   2   5  15       21.22       23.45     43.00 o 
   3   5  15       28.53       32.19     44.88 o 
   4   5  15      236.34      291.64     55.53 o 
   5   5  15       73.69      123.27     76.21 o 
   6   5  15        0.01       64.36     67.74 o 
  -5   6  15       30.85        9.50     53.65 o 
  -4   6  15       16.75       48.23     49.31 o 
  -3   6  15        1.10        7.13     44.10 o 
  -2   6  15        3.42       -1.03     39.94 o 
  -1   6  15       11.63       18.31     40.07 o 
   0   6  15      443.13      431.42     57.50 o 
   1   6  15       59.90       81.66     44.20 o 
   2   6  15      253.69      314.10     53.89 o 
   3   6  15      170.33      171.01     77.06 o 
   4   6  15      129.15      159.52     51.79 o 
   5   6  15      103.84      117.78     49.33 o 
   6   6  15       26.77       92.77     49.09 o 
  -5   7  15        6.50       18.81     34.90 o 
  -4   7  15       26.08       -7.43     46.37 o 
  -3   7  15       11.63      -36.03     42.28 o 
  -2   7  15       11.93      -41.49     41.49 o 
  -1   7  15        1.24      -37.97     37.97 o 
   0   7  15       32.98       21.95     42.43 o 
   1   7  15      533.75      480.49     58.83 o 
   2   7  15      158.11      160.64     49.96 o 
   3   7  15      146.15      132.51     47.89 o 
   4   7  15       94.95      162.40     50.88 o 
   5   7  15      156.99      196.79     90.18 o 
   6   7  15      101.81      122.31    106.27 o 
   7   7  15       57.62      143.11     77.90 o 
  -4   8  15        6.38      -20.56     44.27 o 
  -3   8  15       36.19       54.48     47.61 o 
  -2   8  15        9.23      -38.53     38.53 o 
  -1   8  15       49.47       18.13     43.50 o 
   0   8  15       77.39       93.74     44.97 o 
   1   8  15        3.10       42.96     39.06 o 
   2   8  15      131.43      141.07     46.38 o 
   3   8  15      133.91      110.64     44.30 o 
   4   8  15        4.18       28.01     39.73 o 
   5   8  15       62.10      156.44     63.09 o 
   6   8  15      258.73      358.88     63.93 o 
   7   8  15      253.83      298.86     60.44 o 
  -4   9  15       37.86       37.69     48.86 o 
  -3   9  15       21.96       56.08     49.63 o 
  -2   9  15       10.71       30.56     46.48 o 
  -1   9  15       68.26       12.92     43.50 o 
   0   9  15      191.63       92.32     47.42 o 
   1   9  15        2.90       30.08     41.46 o 
   2   9  15      331.26      305.23     65.63 o 
   3   9  15      273.00      262.39     52.33 o 
   4   9  15       83.14       43.61     48.69 o 
   5   9  15        1.10       -5.32     42.20 o 
   6   9  15       57.86      109.29     48.73 o 
   7   9  15      210.65      316.60    105.85 o 
  -3  10  15       35.81        8.55     71.13 o 
  -2  10  15        1.23       16.41     50.24 o 
  -1  10  15       22.85        4.19     46.75 o 
   0  10  15       11.75       10.77     59.28 o 
   1  10  15       20.69       54.41     43.00 o 
   2  10  15       32.74       46.08     42.78 o 
   3  10  15      380.78      447.41     60.44 o 
   4  10  15      394.27      496.55    177.83 o 
   5  10  15      141.03      195.53     52.53 o 
   6  10  15       10.24       95.93     48.66 o 
   7  10  15       75.71       30.85     44.54 o 
  -3  11  15       48.93       25.35     54.30 o 
  -2  11  15       81.28       43.89     54.50 o 
  -1  11  15        7.22       75.11     50.03 o 
   0  11  15       33.70       68.93     49.96 o 
   1  11  15       46.59       87.88     47.80 o 
   2  11  15       36.75       26.25     43.11 o 
   3  11  15       62.77      103.62     48.27 o 
   4  11  15      219.35      198.62     70.28 o 
   5  11  15      207.84      239.26     54.84 o 
   6  11  15      134.00      127.83     52.68 o 
   7  11  15        5.22      -26.12     51.23 o 
  -2  12  15        4.22       54.92     54.74 o 
  -1  12  15       13.85      -17.59     50.05 o 
   0  12  15       43.14       64.81     47.86 o 
   1  12  15       38.44       41.24    134.64 o 
   2  12  15      208.08      250.72     55.00 o 
   3  12  15       23.50      107.47     44.80 o 
   4  12  15       55.80       89.93    113.89 o 
   5  12  15      217.03      249.94     56.25 o 
   6  12  15      152.50      175.89     56.27 o 
  -1  13  15       27.12       36.66     55.04 o 
   0  13  15       20.42      -16.53     94.84 o 
   1  13  15        1.66       40.68     80.02 o 
   2  13  15       76.31      122.87    118.55 o 
   3  13  15       57.41      111.93     45.57 o 
   4  13  15       57.13      120.72    114.74 o 
   5  13  15       48.89      127.58    116.86 o 
   1  14  15       29.03       58.35     97.80 o 
   2  14  15       22.35       77.10    121.94 o 
   3  14  15       85.60      155.18    134.22 o 
   4  14  15       33.28      107.25    162.58 o 
  -1   1  16       11.93       69.75     43.93 o 
  -3   2  16        0.23      -18.51     40.65 o 
  -2   2  16       16.37       65.77     44.56 o 
  -1   2  16       14.01       42.70     86.80 o 
   0   2  16        7.31       42.69     41.53 o 
   1   2  16        7.61       46.33     97.80 o 
   2   2  16       19.90       94.75     61.82 o 
  -3   3  16       89.68      141.42     48.62 o 
  -2   3  16        2.47       92.91     63.51 o 
  -1   3  16       18.97       74.92     42.93 o 
   0   3  16        3.12       65.32     67.74 o 
   1   3  16        0.36       65.32     44.86 o 
   2   3  16        0.81        7.61     47.42 o 
   3   3  16       71.70       64.13     46.52 o 
  -4   4  16        3.19       45.96     48.54 o 
  -3   4  16      128.56       84.18     47.54 o 
  -2   4  16       78.07      107.80     58.85 o 
  -1   4  16       30.65       36.82     54.19 o 
   0   4  16        0.15       45.10     42.52 o 
   1   4  16        1.59       26.78     78.33 o 
   2   4  16       26.38       65.04     47.00 o 
   3   4  16        6.59       34.89     45.20 o 
   4   4  16       23.04       82.21     48.58 o 
  -4   5  16       18.21       -7.31     43.83 o 
  -3   5  16        9.32        7.62     60.97 o 
  -2   5  16       51.82       87.27     47.15 o 
  -1   5  16        1.00       -9.52     38.22 o 
   0   5  16        7.66       18.19     40.99 o 
   1   5  16        9.08        9.41     39.88 o 
   2   5  16       75.13      134.78     89.34 o 
   3   5  16       22.44       71.19     46.26 o 
   4   5  16        1.95       43.49     45.46 o 
  -4   6  16       57.41       98.96     51.44 o 
  -3   6  16       58.68      168.08     60.12 o 
  -2   6  16        0.46       12.70     42.13 o 
  -1   6  16      185.86      287.39     53.63 o 
   0   6  16        2.93       16.05     43.26 o 
   1   6  16       17.43       10.48     68.59 o 
   2   6  16        0.48       73.07     74.52 o 
   3   6  16      120.98      111.33     54.62 o 
   4   6  16       47.30       64.80     47.20 o 
   5   6  16        2.91      -16.43     49.54 o 
  -4   7  16        5.63       40.69     48.40 o 
  -3   7  16        1.17       18.10     46.36 o 
  -2   7  16        1.51       -8.77     42.52 o 
  -1   7  16      102.66      136.67     49.22 o 
   0   7  16      265.41      317.78     55.79 o 
   1   7  16       28.00      154.20     53.35 o 
   2   7  16       47.23       46.57     44.91 o 
   3   7  16       38.30       17.91     44.12 o 
   4   7  16       80.06       81.22     48.46 o 
   5   7  16        0.46       54.23     50.13 o 
  -3   8  16       12.48      -21.26     43.40 o 
  -2   8  16       54.58       96.70     49.44 o 
  -1   8  16        0.92       37.52     45.45 o 
   0   8  16       52.39       63.00     55.46 o 
   1   8  16      280.11      283.51     74.09 o 
   2   8  16       95.54      226.47     52.93 o 
   3   8  16        0.05       52.70     42.66 o 
   4   8  16       11.05       58.29     50.81 o 
   5   8  16       57.71       -6.23     58.85 o 
  -3   9  16      111.11       99.11     52.50 o 
  -2   9  16       81.90       35.61     48.10 o 
  -1   9  16       59.96       12.88     44.75 o 
   0   9  16        0.28      -14.02     39.67 o 
   1   9  16      311.36      318.17     61.82 o 
   2   9  16      237.72      310.37     54.30 o 
   4   9  16       61.56       50.39     63.09 o 
   5   9  16       71.25       33.45     81.72 o 
   6   9  16       15.42       49.63     49.91 o 
  -2  10  16       64.32      115.79     63.93 o 
  -1  10  16       88.78       87.41     52.08 o 
   0  10  16       97.64       77.16     46.20 o 
   1  10  16       37.93       58.43     80.44 o 
   2  10  16      194.52      156.92     51.48 o 
   3  10  16      108.41      201.92     52.33 o 
   4  10  16       41.43      162.54     52.65 o 
   5  10  16        0.16      -24.41     48.69 o 
  -1  11  16      189.46      198.86     54.93 o 
   0  11  16      182.01      255.16     57.48 o 
   1  11  16        5.10        8.54     63.09 o 
   2  11  16      177.55      163.62    126.59 o 
   3  11  16      270.73      370.12     71.55 o 
   4  11  16       27.63       55.46     86.80 o 
   5  11  16        0.78       41.43     47.13 o 
   0  12  16      151.69      217.52     56.20 o 
   1  12  16       77.76      125.41     47.73 o 
   2  12  16        2.13        9.41     60.97 o 
   3  12  16       34.94       93.39     49.37 o 
   4  12  16      173.48      291.04    101.61 o 
   5  12  16      112.55      133.41     82.99 o 
   2  13  16       16.66       28.34     70.28 o 
   3  13  16       10.91      110.35    106.27 o 
  -1   4  17       16.51       95.69     49.54 o 
   0   4  17       23.88      110.84     47.46 o 
   1   4  17        4.10       59.14     44.71 o 
  -2   5  17       13.23       50.77     58.43 o 
  -1   5  17       21.89       32.43     44.32 o 
   0   5  17       19.85       99.63     48.06 o 
   1   5  17       76.15      145.45     51.12 o 
   2   5  17        0.75      117.75     57.16 o 
  -2   6  17       23.22       31.47     45.51 o 
  -1   6  17       14.10       78.26     66.05 o 
   0   6  17      142.18      235.18    115.59 o 
   1   6  17      106.39      141.22     86.80 o 
   3   6  17       19.88       38.37     44.10 o 
  -2   7  17       34.81       72.07     49.43 o 
  -1   7  17       43.57       63.22    107.12 o 
   0   7  17       15.20        9.39     43.13 o 
   1   7  17       48.20       98.73     49.09 o 
   2   7  17       52.44       59.95    103.73 o 
   3   7  17       45.97      124.53     61.82 o 
  -2   8  17       16.10       29.22     49.11 o 
  -1   8  17       63.07       13.92    110.51 o 
   0   8  17        0.69       63.54     58.00 o 
   1   8  17      147.12      267.61     55.09 o 
   2   8  17      196.35      148.57     66.05 o 
   3   8  17      139.21      228.61     56.58 o 
   4   8  17       33.01       76.50     60.97 o 
  -1   9  17        4.09       -2.84     46.17 o 
   0   9  17       41.22       61.88     46.77 o 
   1   9  17        4.55       22.07     44.58 o 
   2   9  17       49.19       26.43     45.20 o 
   3   9  17      134.46      175.79     51.19 o 
   4   9  17       77.88      114.39     48.13 o 
   0  10  17      116.14      154.03     52.87 o 
   1  10  17       93.27       85.16     47.53 o 
   2  10  17        0.06       40.94     89.76 o 
   3  10  17       74.69       58.48     80.44 o 
   1  11  17       64.53      121.96    149.03 o 
   2  11  17       97.82      108.67     96.96 o 
   3  11  17       23.74      107.81     82.56 o 
                                                 
